# Supplementary material for: Dual Convolutional Neural Networks With Attention Mechanisms Based Method for Predicting Disease-Related lncRNA Genes
Source: Front Genet. 2019 May 3;10:416. doi: 10.3389/fgene.2019.00416 (PMC6509943; doi:10.3389/fgene.2019.00416)
Supplement: Supplementary Table 1 — Potential candidate lncRNAs related to 402 diseases. [file Table_1.XLSX]

## Sheet: Sheet1
Disease name	Candidate name	Rank	Association Score
disease of metabolism	GAS5	1	0.655111
disease of metabolism	HCP5	2	0.485211
disease of metabolism	CDKN2A-AS1	3	0.445921
disease of metabolism	UCA1	4	0.42635
disease of metabolism	CTBP1-AS	5	0.422873
disease of metabolism	MESTIT1	6	0.420601
disease of metabolism	HAR1A	7	0.417934
disease of metabolism	DANCR	8	0.411292
disease of metabolism	HLA-F-AS1	9	0.406887
disease of metabolism	CCAT1	10	0.401931
disease of metabolism	MIAT	11	0.396048
disease of metabolism	GSTT1-AS1	12	0.395843
disease of metabolism	PISRT1	13	0.390762
disease of metabolism	NRON	14	0.382997
disease of metabolism	XIST	15	0.375512
disease of metabolism	THRIL	16	0.374854
disease of metabolism	SPRY4-IT1	17	0.373254
disease of metabolism	C1QTNF9B-AS1	18	0.373019
disease of metabolism	SCHLAP1	19	0.373019
disease of metabolism	WT1-AS	20	0.363198
disease of metabolism	PRNCR1	21	0.361586
disease of metabolism	MIR100HG	22	0.361504
disease of metabolism	PRINS	23	0.361381
disease of metabolism	CRNDE	24	0.361281
disease of metabolism	MIR17HG	25	0.358531
disease of metabolism	LINC00163	26	0.357714
disease of metabolism	PCAT1	27	0.354562
disease of metabolism	ESRG	28	0.352996
disease of metabolism	TP53TG1	29	0.35236
disease of metabolism	LINC00299	30	0.346936
disease of metabolism	CASC2	31	0.337539
disease of metabolism	HOTAIR	32	0.335122
disease of metabolism	MIF-AS1	33	0.333905
disease of metabolism	LINC01080	34	0.32851
disease of metabolism	IFNG-AS1	35	0.327892
disease of metabolism	ATXN8OS	36	0.325497
disease of metabolism	DISC2	37	0.323593
disease of metabolism	HCG9	38	0.323297
disease of metabolism	DAOA-AS1	39	0.323282
disease of metabolism	DSCR10	40	0.322939
disease of metabolism	MIR137HG	41	0.322939
disease of metabolism	LOXL1-AS1	42	0.322521
disease of metabolism	NEAT1	43	0.321692
disease of metabolism	SOX2-OT	44	0.321536
disease of metabolism	PSORS1C3	45	0.320304
disease of metabolism	NPSR1-AS1	46	0.32012
disease of metabolism	LINC00474	47	0.319936
disease of metabolism	SNHG4	48	0.318092
disease of metabolism	PWAR4	49	0.317597
disease of metabolism	CCDC26	50	0.316605
carbohydrate metabolism disease	GAS5	1	0.647815
carbohydrate metabolism disease	PCGEM1	2	0.641589
carbohydrate metabolism disease	HCP5	3	0.581439
carbohydrate metabolism disease	LINC00961	4	0.566456
carbohydrate metabolism disease	PCA3	5	0.542235
carbohydrate metabolism disease	SNHG11	6	0.466362
carbohydrate metabolism disease	MCHR2-AS1	7	0.442937
carbohydrate metabolism disease	NEAT1	8	0.432955
carbohydrate metabolism disease	GNAS-AS1	9	0.393733
carbohydrate metabolism disease	DANCR	10	0.356882
carbohydrate metabolism disease	MIR100HG	11	0.351567
carbohydrate metabolism disease	CTBP1-AS	12	0.343056
carbohydrate metabolism disease	CRNDE	13	0.33265
carbohydrate metabolism disease	SPRY4-IT1	14	0.328464
carbohydrate metabolism disease	ESRG	15	0.328365
carbohydrate metabolism disease	UCA1	16	0.326411
carbohydrate metabolism disease	MIAT	17	0.323475
carbohydrate metabolism disease	WT1-AS	18	0.32046
carbohydrate metabolism disease	NRON	19	0.318415
carbohydrate metabolism disease	CDKN2A-AS1	20	0.316914
carbohydrate metabolism disease	MESTIT1	21	0.316784
carbohydrate metabolism disease	SCHLAP1	22	0.314717
carbohydrate metabolism disease	C1QTNF9B-AS1	23	0.314717
carbohydrate metabolism disease	CASC2	24	0.310995
carbohydrate metabolism disease	HLA-F-AS1	25	0.310895
carbohydrate metabolism disease	PRNCR1	26	0.310419
carbohydrate metabolism disease	PRINS	27	0.310361
carbohydrate metabolism disease	PISRT1	28	0.306711
carbohydrate metabolism disease	LINC01628	29	0.305613
carbohydrate metabolism disease	ERICH1-AS1	30	0.305613
carbohydrate metabolism disease	THRIL	31	0.304434
carbohydrate metabolism disease	NPSR1-AS1	32	0.304007
carbohydrate metabolism disease	GSTT1-AS1	33	0.303566
carbohydrate metabolism disease	CCDC26	34	0.302556
carbohydrate metabolism disease	PCAT1	35	0.302014
carbohydrate metabolism disease	HAR1A	36	0.301744
carbohydrate metabolism disease	MIR17HG	37	0.300731
carbohydrate metabolism disease	CBR3-AS1	38	0.298054
carbohydrate metabolism disease	SNHG4	39	0.296962
carbohydrate metabolism disease	DISC2	40	0.296846
carbohydrate metabolism disease	AFAP1-AS1	41	0.296831
carbohydrate metabolism disease	GHET1	42	0.296504
carbohydrate metabolism disease	HOTTIP	43	0.29335
carbohydrate metabolism disease	HNF1A-AS1	44	0.292951
carbohydrate metabolism disease	TUG1	45	0.291937
carbohydrate metabolism disease	TDRG1	46	0.291769
carbohydrate metabolism disease	PSORS1C3	47	0.291443
carbohydrate metabolism disease	LINC00675	48	0.290989
carbohydrate metabolism disease	PICSAR	49	0.290856
carbohydrate metabolism disease	NALT1	50	0.290287
disease by infectious agent	KCNQ1OT1	1	0.723375
disease by infectious agent	XIST	2	0.702555
disease by infectious agent	CDKN2B-AS1	3	0.670022
disease by infectious agent	THRIL	4	0.667899
disease by infectious agent	CDKN2A-AS1	5	0.665414
disease by infectious agent	MESTIT1	6	0.609436
disease by infectious agent	HLA-F-AS1	7	0.604418
disease by infectious agent	LINC00271	8	0.600128
disease by infectious agent	HAR1A	9	0.596334
disease by infectious agent	MIR155HG	10	0.595861
disease by infectious agent	LINC01080	11	0.593724
disease by infectious agent	IFNG-AS1	12	0.579423
disease by infectious agent	LINC00474	13	0.573225
disease by infectious agent	LINCMD1	14	0.548331
disease by infectious agent	MIAT	15	0.540214
disease by infectious agent	IL12A-AS1	16	0.516473
disease by infectious agent	TUG1	17	0.49237
disease by infectious agent	PISRT1	18	0.485005
disease by infectious agent	TP73-AS1	19	0.480181
disease by infectious agent	HOTTIP	20	0.480001
disease by infectious agent	LINC00163	21	0.464588
disease by infectious agent	LINC00299	22	0.462052
disease by infectious agent	MALAT1	23	0.459849
disease by infectious agent	GNAS-AS1	24	0.447362
disease by infectious agent	SNHG11	25	0.445017
disease by infectious agent	UCA1	26	0.443148
disease by infectious agent	MCHR2-AS1	27	0.413517
disease by infectious agent	HCG4	28	0.411218
disease by infectious agent	SNHG12	29	0.409757
disease by infectious agent	TP53TG1	30	0.408876
disease by infectious agent	HULC	31	0.403353
disease by infectious agent	DAOA-AS1	32	0.386245
disease by infectious agent	DSCR10	33	0.385862
disease by infectious agent	MIR137HG	34	0.385862
disease by infectious agent	PCA3	35	0.384647
disease by infectious agent	HCG9	36	0.382992
disease by infectious agent	SPRY4-IT1	37	0.374571
disease by infectious agent	DANCR	38	0.370012
disease by infectious agent	BANCR	39	0.369643
disease by infectious agent	NALT1	40	0.364874
disease by infectious agent	H19	41	0.360172
disease by infectious agent	PWAR4	42	0.35818
disease by infectious agent	TUSC7	43	0.357258
disease by infectious agent	LINC00472	44	0.356263
disease by infectious agent	WT1-AS	45	0.351008
disease by infectious agent	PRINS	46	0.348995
disease by infectious agent	NEAT1	47	0.34865
disease by infectious agent	EWSAT1	48	0.346719
disease by infectious agent	PVT1	49	0.345663
disease by infectious agent	OIP5-AS1	50	0.344675
sensory system disease	XIST	1	0.71797
sensory system disease	THRIL	2	0.652346
sensory system disease	GAS5	3	0.645354
sensory system disease	IFNG-AS1	4	0.634389
sensory system disease	ATXN8OS	5	0.625706
sensory system disease	DANCR	6	0.613312
sensory system disease	LINC01080	7	0.609132
sensory system disease	CDKN2A-AS1	8	0.588942
sensory system disease	HAR1A	9	0.563403
sensory system disease	LINCMD1	10	0.561414
sensory system disease	BCYRN1	11	0.498587
sensory system disease	PRINS	12	0.449268
sensory system disease	IL12A-AS1	13	0.44512
sensory system disease	SOX2-OT	14	0.440075
sensory system disease	H19	15	0.407339
sensory system disease	TUG1	16	0.399617
sensory system disease	AFAP1-AS1	17	0.394604
sensory system disease	HCP5	18	0.382378
sensory system disease	LINC00474	19	0.381329
sensory system disease	NEAT1	20	0.370302
sensory system disease	LSINCT5	21	0.365024
sensory system disease	MIR155HG	22	0.3468
sensory system disease	PSORS1C3	23	0.340786
sensory system disease	PCA3	24	0.337267
sensory system disease	NPSR1-AS1	25	0.337258
sensory system disease	RMST	26	0.336042
sensory system disease	PRNCR1	27	0.331093
sensory system disease	HCG27	28	0.329342
sensory system disease	CASC2	29	0.328107
sensory system disease	CBR3-AS1	30	0.324287
sensory system disease	MIR124-2HG	31	0.321593
sensory system disease	CTBP1-AS	32	0.321213
sensory system disease	CRNDE	33	0.320641
sensory system disease	SNHG12	34	0.319953
sensory system disease	HULC	35	0.318039
sensory system disease	UCA1	36	0.314224
sensory system disease	GACAT2	37	0.313911
sensory system disease	C1QTNF9B-AS1	38	0.313033
sensory system disease	SCHLAP1	39	0.313033
sensory system disease	LINC00472	40	0.311878
sensory system disease	TP53COR1	41	0.311239
sensory system disease	ESRG	42	0.310859
sensory system disease	HOTTIP	43	0.310839
sensory system disease	TINCR	44	0.309001
sensory system disease	PCAT1	45	0.308888
sensory system disease	MALAT1	46	0.308773
sensory system disease	LINC00583	47	0.308367
sensory system disease	CASC16	48	0.308367
sensory system disease	TDRG1	49	0.308033
sensory system disease	LINC-ROR	50	0.307564
monogenic disease	H19	1	0.582386
monogenic disease	NRON	2	0.558964
monogenic disease	MESTIT1	3	0.53847
monogenic disease	HLA-F-AS1	4	0.529848
monogenic disease	KCNQ1OT1	5	0.525479
monogenic disease	XIST	6	0.520304
monogenic disease	MEG3	7	0.497855
monogenic disease	CDKN2A-AS1	8	0.48227
monogenic disease	MALAT1	9	0.472599
monogenic disease	GAS5	10	0.452805
monogenic disease	GSTT1-AS1	11	0.400524
monogenic disease	HCG4	12	0.378691
monogenic disease	HOTTIP	13	0.376908
monogenic disease	TUG1	14	0.371023
monogenic disease	MIR100HG	15	0.366631
monogenic disease	HCP5	16	0.363729
monogenic disease	UCA1	17	0.361746
monogenic disease	BANCR	18	0.360685
monogenic disease	ATXN8OS	19	0.360662
monogenic disease	MIAT	20	0.352184
monogenic disease	HULC	21	0.347701
monogenic disease	HAR1A	22	0.345625
monogenic disease	MIF-AS1	23	0.344743
monogenic disease	SNHG12	24	0.343459
monogenic disease	RMST	25	0.340764
monogenic disease	LINC00271	26	0.340658
monogenic disease	TUSC7	27	0.337685
monogenic disease	PISRT1	28	0.330986
monogenic disease	MIR155HG	29	0.327779
monogenic disease	EWSAT1	30	0.324989
monogenic disease	LINCMD1	31	0.323932
monogenic disease	PCA3	32	0.321356
monogenic disease	THRIL	33	0.320225
monogenic disease	HOTAIR	34	0.315574
monogenic disease	PRINS	35	0.30889
monogenic disease	ERICH1-AS1	36	0.305742
monogenic disease	LINC01628	37	0.305742
monogenic disease	IFNG-AS1	38	0.304987
monogenic disease	CTBP1-AS	39	0.303279
monogenic disease	HCG27	40	0.30036
monogenic disease	LINC00299	41	0.300271
monogenic disease	TDRG1	42	0.299361
monogenic disease	LINC01080	43	0.299216
monogenic disease	SOX2-OT	44	0.299108
monogenic disease	ESRG	45	0.298702
monogenic disease	LINC01556	46	0.298591
monogenic disease	CBR3-AS1	47	0.297903
monogenic disease	DANCR	48	0.297448
monogenic disease	NEAT1	49	0.297064
monogenic disease	DSCR10	50	0.296724
primary bacterial infectious disease	NRON	1	0.587617
primary bacterial infectious disease	GAS5	2	0.517028
primary bacterial infectious disease	MIF-AS1	3	0.516592
primary bacterial infectious disease	MIR155HG	4	0.503138
primary bacterial infectious disease	MESTIT1	5	0.416962
primary bacterial infectious disease	HLA-F-AS1	6	0.410433
primary bacterial infectious disease	THRIL	7	0.403096
primary bacterial infectious disease	LINCMD1	8	0.400862
primary bacterial infectious disease	OIP5-AS1	9	0.391862
primary bacterial infectious disease	ATXN8OS	10	0.367766
primary bacterial infectious disease	HOXA11-AS	11	0.354722
primary bacterial infectious disease	MIR17HG	12	0.349572
primary bacterial infectious disease	KCNQ1OT1	13	0.332545
primary bacterial infectious disease	LINC00271	14	0.329765
primary bacterial infectious disease	CDKN2A-AS1	15	0.329311
primary bacterial infectious disease	IL12A-AS1	16	0.323861
primary bacterial infectious disease	RMST	17	0.323142
primary bacterial infectious disease	HAR1A	18	0.320017
primary bacterial infectious disease	SNHG1	19	0.314925
primary bacterial infectious disease	IFNG-AS1	20	0.312165
primary bacterial infectious disease	LINC00474	21	0.312113
primary bacterial infectious disease	LINC00163	22	0.308784
primary bacterial infectious disease	LINC00299	23	0.306654
primary bacterial infectious disease	PRINS	24	0.305134
primary bacterial infectious disease	LINC00511	25	0.304579
primary bacterial infectious disease	LINC01080	26	0.304221
primary bacterial infectious disease	PISRT1	27	0.302519
primary bacterial infectious disease	DAOA-AS1	28	0.302298
primary bacterial infectious disease	LOXL1-AS1	29	0.301377
primary bacterial infectious disease	FENDRR	30	0.301261
primary bacterial infectious disease	NPSR1-AS1	31	0.300504
primary bacterial infectious disease	SPRY4-IT1	32	0.299821
primary bacterial infectious disease	LINC01426	33	0.299319
primary bacterial infectious disease	SNHG11	34	0.299169
primary bacterial infectious disease	HCP5	35	0.299078
primary bacterial infectious disease	WT1-AS	36	0.298522
primary bacterial infectious disease	HCG9	37	0.298327
primary bacterial infectious disease	MIR137HG	38	0.297285
primary bacterial infectious disease	DSCR10	39	0.297285
primary bacterial infectious disease	BLACAT1	40	0.2962
primary bacterial infectious disease	MIAT	41	0.295907
primary bacterial infectious disease	PCA3	42	0.295652
primary bacterial infectious disease	TDRG1	43	0.294954
primary bacterial infectious disease	CDKN2B-AS1	44	0.294364
primary bacterial infectious disease	GNAS-AS1	45	0.293817
primary bacterial infectious disease	PWAR4	46	0.293581
primary bacterial infectious disease	HPN-AS1	47	0.293341
primary bacterial infectious disease	KCTD21-AS1	48	0.293341
primary bacterial infectious disease	NCAM1-AS1	49	0.293341
primary bacterial infectious disease	LINC01387	50	0.293341
orofacial cleft	KCNQ1OT1	1	0.70864
orofacial cleft	GAS5	2	0.59166
orofacial cleft	HCP5	3	0.512719
orofacial cleft	MALAT1	4	0.459391
orofacial cleft	H19	5	0.440879
orofacial cleft	MEG3	6	0.439262
orofacial cleft	MIR17HG	7	0.401884
orofacial cleft	CDKN2B-AS1	8	0.398791
orofacial cleft	NRON	9	0.374735
orofacial cleft	HULC	10	0.370561
orofacial cleft	BANCR	11	0.3695
orofacial cleft	MESTIT1	12	0.366409
orofacial cleft	HLA-F-AS1	13	0.357812
orofacial cleft	DANCR	14	0.355347
orofacial cleft	PRINS	15	0.349639
orofacial cleft	GSTT1-AS1	16	0.34782
orofacial cleft	UCA1	17	0.34711
orofacial cleft	NEAT1	18	0.343603
orofacial cleft	CDKN2A-AS1	19	0.343354
orofacial cleft	MIAT	20	0.340404
orofacial cleft	TP53COR1	21	0.338612
orofacial cleft	HOTTIP	22	0.338515
orofacial cleft	THRIL	23	0.333718
orofacial cleft	RMST	24	0.331027
orofacial cleft	LINCMD1	25	0.327788
orofacial cleft	MIR155HG	26	0.326196
orofacial cleft	PSORS1C3	27	0.324231
orofacial cleft	ESRG	28	0.322951
orofacial cleft	AFAP1-AS1	29	0.322295
orofacial cleft	XIST	30	0.322103
orofacial cleft	HOTAIRM1	31	0.321802
orofacial cleft	NPSR1-AS1	32	0.320327
orofacial cleft	SNHG4	33	0.319337
orofacial cleft	LINC00663	34	0.318649
orofacial cleft	BCYRN1	35	0.316027
orofacial cleft	MIR100HG	36	0.315051
orofacial cleft	LINC00271	37	0.312768
orofacial cleft	WT1-AS	38	0.311993
orofacial cleft	IL12A-AS1	39	0.3102
orofacial cleft	MIF-AS1	40	0.308452
orofacial cleft	CTBP1-AS	41	0.30719
orofacial cleft	PTCSC3	42	0.303548
orofacial cleft	PTCSC2	43	0.303548
orofacial cleft	ATXN8OS	44	0.303533
orofacial cleft	PCA3	45	0.303478
orofacial cleft	CRNDE	46	0.301824
orofacial cleft	LSINCT5	47	0.301366
orofacial cleft	LINC-ROR	48	0.299258
orofacial cleft	PRNCR1	49	0.298129
orofacial cleft	LINC00675	50	0.297867
respiratory system cancer	HOTTIP	1	0.633208
respiratory system cancer	PCA3	2	0.597124
respiratory system cancer	KCNQ1OT1	3	0.54983
respiratory system cancer	HULC	4	0.531901
respiratory system cancer	LINC00675	5	0.522953
respiratory system cancer	CBR3-AS1	6	0.461567
respiratory system cancer	LINC00663	7	0.448026
respiratory system cancer	SNHG12	8	0.434524
respiratory system cancer	DISC2	9	0.404461
respiratory system cancer	MIAT	10	0.402414
respiratory system cancer	SOX2-OT	11	0.399874
respiratory system cancer	PTCSC2	12	0.398664
respiratory system cancer	PTCSC3	13	0.398664
respiratory system cancer	TINCR	14	0.397885
respiratory system cancer	LINC00312	15	0.392364
respiratory system cancer	GHET1	16	0.382816
respiratory system cancer	PCGEM1	17	0.377089
respiratory system cancer	TUSC7	18	0.375301
respiratory system cancer	CDKN2A-AS1	19	0.368093
respiratory system cancer	LINC00961	20	0.366812
respiratory system cancer	HCG4	21	0.358324
respiratory system cancer	TDRG1	22	0.357725
respiratory system cancer	BLACAT1	23	0.350632
respiratory system cancer	IGF2-AS	24	0.348633
respiratory system cancer	PRNCR1	25	0.34809
respiratory system cancer	PICSAR	26	0.342009
respiratory system cancer	C5orf66-AS1	27	0.338529
respiratory system cancer	HAR1A	28	0.337643
respiratory system cancer	LINC00511	29	0.337032
respiratory system cancer	EWSAT1	30	0.335996
respiratory system cancer	HCG27	31	0.331539
respiratory system cancer	WT1-AS	32	0.327949
respiratory system cancer	EPB41L4A-AS1	33	0.326626
respiratory system cancer	PCAT1	34	0.32569
respiratory system cancer	MINCR	35	0.325184
respiratory system cancer	LINC-ROR	36	0.322027
respiratory system cancer	CASC2	37	0.321454
respiratory system cancer	SPRY4-IT1	38	0.320424
respiratory system cancer	CAHM	39	0.320385
respiratory system cancer	NCRUPAR	40	0.320385
respiratory system cancer	LINC01080	41	0.319457
respiratory system cancer	LINC00032	42	0.318611
respiratory system cancer	LINC00654	43	0.318611
respiratory system cancer	SAMMSON	44	0.318611
respiratory system cancer	HYMAI	45	0.318465
respiratory system cancer	LUCAT1	46	0.317003
respiratory system cancer	CASC16	47	0.315652
respiratory system cancer	LINC00583	48	0.315652
respiratory system cancer	LINC-PINT	49	0.315487
respiratory system cancer	TUSC8	50	0.315076
primary cutaneous amyloidosis	KCNQ1OT1	1	0.705134
primary cutaneous amyloidosis	LINC00271	2	0.644208
primary cutaneous amyloidosis	MALAT1	3	0.603288
primary cutaneous amyloidosis	IGF2-AS	4	0.591673
primary cutaneous amyloidosis	PVT1	5	0.585526
primary cutaneous amyloidosis	H19	6	0.58425
primary cutaneous amyloidosis	HYMAI	7	0.57448
primary cutaneous amyloidosis	LINC00961	8	0.510065
primary cutaneous amyloidosis	CDKN2B-AS1	9	0.470174
primary cutaneous amyloidosis	HCP5	10	0.463315
primary cutaneous amyloidosis	MEG3	11	0.450399
primary cutaneous amyloidosis	MCHR2-AS1	12	0.361941
primary cutaneous amyloidosis	ESRG	13	0.349552
primary cutaneous amyloidosis	DANCR	14	0.348298
primary cutaneous amyloidosis	GAS5	15	0.346156
primary cutaneous amyloidosis	PRINS	16	0.341739
primary cutaneous amyloidosis	RMST	17	0.332228
primary cutaneous amyloidosis	WT1-AS	18	0.320912
primary cutaneous amyloidosis	MIAT	19	0.320809
primary cutaneous amyloidosis	SNHG11	20	0.320321
primary cutaneous amyloidosis	MIR155HG	21	0.316587
primary cutaneous amyloidosis	THRIL	22	0.316072
primary cutaneous amyloidosis	MIR100HG	23	0.315206
primary cutaneous amyloidosis	CTBP1-AS	24	0.311408
primary cutaneous amyloidosis	UCA1	25	0.308274
primary cutaneous amyloidosis	HOTTIP	26	0.30811
primary cutaneous amyloidosis	GSTT1-AS1	27	0.307397
primary cutaneous amyloidosis	NPSR1-AS1	28	0.306825
primary cutaneous amyloidosis	MESTIT1	29	0.305935
primary cutaneous amyloidosis	MIR17HG	30	0.305844
primary cutaneous amyloidosis	GNAS-AS1	31	0.304093
primary cutaneous amyloidosis	CBR3-AS1	32	0.303861
primary cutaneous amyloidosis	EWSAT1	33	0.303225
primary cutaneous amyloidosis	SPRY4-IT1	34	0.302348
primary cutaneous amyloidosis	DLEU2	35	0.302243
primary cutaneous amyloidosis	BANCR	36	0.300879
primary cutaneous amyloidosis	PSORS1C3	37	0.30018
primary cutaneous amyloidosis	SNHG4	38	0.29979
primary cutaneous amyloidosis	LINC01556	39	0.299639
primary cutaneous amyloidosis	HLA-F-AS1	40	0.299221
primary cutaneous amyloidosis	NRON	41	0.298911
primary cutaneous amyloidosis	TDRG1	42	0.29804
primary cutaneous amyloidosis	CRNDE	43	0.297691
primary cutaneous amyloidosis	GACAT2	44	0.297649
primary cutaneous amyloidosis	HNF1A-AS1	45	0.29706
primary cutaneous amyloidosis	BCYRN1	46	0.297028
primary cutaneous amyloidosis	DISC2	47	0.295974
primary cutaneous amyloidosis	SNHG12	48	0.295645
primary cutaneous amyloidosis	LINC00473	49	0.295521
primary cutaneous amyloidosis	CDKN2A-AS1	50	0.294658
organ system cancer	CBR3-AS1	1	0.559851
organ system cancer	PICSAR	2	0.524991
organ system cancer	MIAT	3	0.502378
organ system cancer	LINC00654	4	0.497858
organ system cancer	SAMMSON	5	0.497858
organ system cancer	LINC00032	6	0.497858
organ system cancer	HYMAI	7	0.479048
organ system cancer	C5orf66-AS1	8	0.465175
organ system cancer	LINC00511	9	0.460151
organ system cancer	FENDRR	10	0.453723
organ system cancer	LINC01556	11	0.451691
organ system cancer	EPB41L4A-AS1	12	0.437708
organ system cancer	FAM83H-AS1	13	0.410589
organ system cancer	CDR1-AS	14	0.410589
organ system cancer	LINC01024	15	0.410589
organ system cancer	TARID	16	0.410589
organ system cancer	LINCMD1	17	0.301673
organ system cancer	THRIL	18	0.282377
organ system cancer	SNHG11	19	0.280031
organ system cancer	IL12A-AS1	20	0.27905
organ system cancer	LOXL1-AS1	21	0.278985
organ system cancer	LINC00271	22	0.277844
organ system cancer	GATA3-AS1	23	0.277516
organ system cancer	LINC01098	24	0.277516
organ system cancer	NCAM1-AS1	25	0.277516
organ system cancer	JAZF1-AS1	26	0.277516
organ system cancer	SERTAD4-AS1	27	0.277516
organ system cancer	LINC01531	28	0.277516
organ system cancer	LINC01588	29	0.277516
organ system cancer	PARD6G-AS1	30	0.277516
organ system cancer	ATE1-AS1	31	0.277516
organ system cancer	DSCR9	32	0.277516
organ system cancer	LINC00942	33	0.277516
organ system cancer	KCTD21-AS1	34	0.277516
organ system cancer	IL10RB-AS1	35	0.277516
organ system cancer	LINC00856	36	0.277516
organ system cancer	LINC00922	37	0.277516
organ system cancer	LINC00477	38	0.277516
organ system cancer	LMCD1-AS1	39	0.277516
organ system cancer	PSMB8-AS1	40	0.277516
organ system cancer	LINC01387	41	0.277516
organ system cancer	HPN-AS1	42	0.277516
organ system cancer	TEX41	43	0.277516
organ system cancer	LINC00336	44	0.277516
organ system cancer	NALT1	45	0.277329
organ system cancer	LINC00299	46	0.277188
organ system cancer	HLA-F-AS1	47	0.276758
organ system cancer	GSTT1-AS1	48	0.276737
organ system cancer	PISRT1	49	0.27566
organ system cancer	MCHR2-AS1	50	0.274446
cell type cancer	ERICH1-AS1	1	0.676156
cell type cancer	LINC01628	2	0.676156
cell type cancer	HCG4	3	0.648078
cell type cancer	C5orf66-AS2	4	0.644191
cell type cancer	LINC00961	5	0.629936
cell type cancer	HOTAIRM1	6	0.62986
cell type cancer	RMST	7	0.628579
cell type cancer	NCRUPAR	8	0.627015
cell type cancer	CAHM	9	0.627015
cell type cancer	LINC00472	10	0.625022
cell type cancer	PRINS	11	0.622004
cell type cancer	MIR7-3HG	12	0.620321
cell type cancer	TRERNA1	13	0.620321
cell type cancer	BLACAT1	14	0.615241
cell type cancer	LINC00261	15	0.613701
cell type cancer	PSORS1C3	16	0.610176
cell type cancer	LINC-ROR	17	0.60931
cell type cancer	LSINCT5	18	0.608867
cell type cancer	LINC00473	19	0.607775
cell type cancer	PCAT1	20	0.60668
cell type cancer	NPSR1-AS1	21	0.605673
cell type cancer	MIR100HG	22	0.604926
cell type cancer	MINCR	23	0.604799
cell type cancer	MIR124-2HG	24	0.597757
cell type cancer	ZFAS1	25	0.597482
cell type cancer	LINC01426	26	0.591202
cell type cancer	LINC00583	27	0.588478
cell type cancer	CASC16	28	0.588478
cell type cancer	MIAT	29	0.587231
cell type cancer	SOX2-OT	30	0.585279
cell type cancer	TDRG1	31	0.580843
cell type cancer	HOXA11-AS	32	0.580714
cell type cancer	PRNCR1	33	0.579351
cell type cancer	PCGEM1	34	0.577462
cell type cancer	DLEU2	35	0.576551
cell type cancer	DANCR	36	0.572736
cell type cancer	HCG27	37	0.571834
cell type cancer	TP53COR1	38	0.569588
cell type cancer	CASC15	39	0.564048
cell type cancer	HAND2-AS1	40	0.564048
cell type cancer	MYCNOS	41	0.564048
cell type cancer	LUCAT1	42	0.554569
cell type cancer	TUSC8	43	0.552616
cell type cancer	BCAR4	44	0.552568
cell type cancer	MIR99AHG	45	0.551596
cell type cancer	LINC00467	46	0.545286
cell type cancer	EPB41L4A-AS1	47	0.544502
cell type cancer	PCAT5	48	0.541598
cell type cancer	LINC00963	49	0.541598
cell type cancer	BCYRN1	50	0.540869
autosomal dominant disease	H19	1	0.526109
autosomal dominant disease	NRON	2	0.488563
autosomal dominant disease	MESTIT1	3	0.472686
autosomal dominant disease	CDKN2A-AS1	4	0.471006
autosomal dominant disease	HLA-F-AS1	5	0.455696
autosomal dominant disease	GAS5	6	0.449151
autosomal dominant disease	MALAT1	7	0.423736
autosomal dominant disease	XIST	8	0.404141
autosomal dominant disease	MEG3	9	0.400892
autosomal dominant disease	GSTT1-AS1	10	0.378912
autosomal dominant disease	ATXN8OS	11	0.374228
autosomal dominant disease	BANCR	12	0.370253
autosomal dominant disease	MIR100HG	13	0.364129
autosomal dominant disease	HCG4	14	0.363743
autosomal dominant disease	MIAT	15	0.361602
autosomal dominant disease	HCP5	16	0.35744
autosomal dominant disease	HAR1A	17	0.340596
autosomal dominant disease	KCNQ1OT1	18	0.340574
autosomal dominant disease	HOTTIP	19	0.334315
autosomal dominant disease	TUSC7	20	0.333378
autosomal dominant disease	HULC	21	0.332318
autosomal dominant disease	SNHG12	22	0.33056
autosomal dominant disease	PISRT1	23	0.328121
autosomal dominant disease	MIF-AS1	24	0.327999
autosomal dominant disease	RMST	25	0.327995
autosomal dominant disease	UCA1	26	0.325768
autosomal dominant disease	EWSAT1	27	0.323719
autosomal dominant disease	THRIL	28	0.321669
autosomal dominant disease	TUG1	29	0.317918
autosomal dominant disease	ERICH1-AS1	30	0.317207
autosomal dominant disease	LINC01628	31	0.317207
autosomal dominant disease	LINCMD1	32	0.317191
autosomal dominant disease	MIR155HG	33	0.316344
autosomal dominant disease	LINC00271	34	0.313919
autosomal dominant disease	PCA3	35	0.310515
autosomal dominant disease	IFNG-AS1	36	0.307348
autosomal dominant disease	PRINS	37	0.305443
autosomal dominant disease	ESRG	38	0.305405
autosomal dominant disease	CBR3-AS1	39	0.304473
autosomal dominant disease	LINC01080	40	0.301579
autosomal dominant disease	NALT1	41	0.301242
autosomal dominant disease	CTBP1-AS	42	0.300263
autosomal dominant disease	LINC01556	43	0.299832
autosomal dominant disease	DANCR	44	0.298994
autosomal dominant disease	GACAT2	45	0.295744
autosomal dominant disease	TDRG1	46	0.295336
autosomal dominant disease	HCG27	47	0.294973
autosomal dominant disease	LINC00663	48	0.293917
autosomal dominant disease	LINC01531	49	0.29378
autosomal dominant disease	LINC00922	50	0.29378
autosomal genetic disease	H19	1	0.576225
autosomal genetic disease	NRON	2	0.5441
autosomal genetic disease	MESTIT1	3	0.522309
autosomal genetic disease	HLA-F-AS1	4	0.510933
autosomal genetic disease	XIST	5	0.501592
autosomal genetic disease	CDKN2A-AS1	6	0.501093
autosomal genetic disease	GAS5	7	0.483212
autosomal genetic disease	MALAT1	8	0.476334
autosomal genetic disease	MEG3	9	0.454484
autosomal genetic disease	KCNQ1OT1	10	0.421072
autosomal genetic disease	HCP5	11	0.401819
autosomal genetic disease	GSTT1-AS1	12	0.398401
autosomal genetic disease	HCG4	13	0.383569
autosomal genetic disease	MIR100HG	14	0.38233
autosomal genetic disease	ATXN8OS	15	0.377989
autosomal genetic disease	BANCR	16	0.377747
autosomal genetic disease	MIAT	17	0.371418
autosomal genetic disease	HOTTIP	18	0.36543
autosomal genetic disease	UCA1	19	0.354344
autosomal genetic disease	TUSC7	20	0.351239
autosomal genetic disease	HAR1A	21	0.349633
autosomal genetic disease	MIF-AS1	22	0.348864
autosomal genetic disease	HULC	23	0.348616
autosomal genetic disease	TUG1	24	0.34644
autosomal genetic disease	SNHG12	25	0.343856
autosomal genetic disease	RMST	26	0.342147
autosomal genetic disease	MIR155HG	27	0.334729
autosomal genetic disease	PISRT1	28	0.333273
autosomal genetic disease	EWSAT1	29	0.332628
autosomal genetic disease	LINCMD1	30	0.331552
autosomal genetic disease	THRIL	31	0.324919
autosomal genetic disease	LINC00271	32	0.323962
autosomal genetic disease	PCA3	33	0.320753
autosomal genetic disease	LINC01628	34	0.317993
autosomal genetic disease	ERICH1-AS1	35	0.317993
autosomal genetic disease	ESRG	36	0.312725
autosomal genetic disease	PRINS	37	0.310715
autosomal genetic disease	IFNG-AS1	38	0.309438
autosomal genetic disease	DANCR	39	0.309293
autosomal genetic disease	LINC01556	40	0.307391
autosomal genetic disease	CBR3-AS1	41	0.30673
autosomal genetic disease	CTBP1-AS	42	0.305831
autosomal genetic disease	HOTAIR	43	0.304289
autosomal genetic disease	LINC01080	44	0.303414
autosomal genetic disease	NALT1	45	0.302709
autosomal genetic disease	SOX2-OT	46	0.301828
autosomal genetic disease	HCG27	47	0.301387
autosomal genetic disease	TDRG1	48	0.30098
autosomal genetic disease	LINC00663	49	0.298862
autosomal genetic disease	SPRY4-IT1	50	0.2982
diffuse large B-cell lymphoma	MIR155HG	1	0.686839
diffuse large B-cell lymphoma	PVT1	2	0.681093
diffuse large B-cell lymphoma	WT1-AS	3	0.631398
diffuse large B-cell lymphoma	UCA1	4	0.570911
diffuse large B-cell lymphoma	DLEU2	5	0.555078
diffuse large B-cell lymphoma	H19	6	0.552243
diffuse large B-cell lymphoma	GAS5	7	0.546916
diffuse large B-cell lymphoma	HOTTIP	8	0.5279
diffuse large B-cell lymphoma	MEG3	9	0.495086
diffuse large B-cell lymphoma	MALAT1	10	0.486544
diffuse large B-cell lymphoma	RMST	11	0.46811
diffuse large B-cell lymphoma	HOTAIRM1	12	0.458908
diffuse large B-cell lymphoma	HOTAIR	13	0.443064
diffuse large B-cell lymphoma	MIR17HG	14	0.441145
diffuse large B-cell lymphoma	PCA3	15	0.422798
diffuse large B-cell lymphoma	NEAT1	16	0.422504
diffuse large B-cell lymphoma	BANCR	17	0.402596
diffuse large B-cell lymphoma	MIR100HG	18	0.401961
diffuse large B-cell lymphoma	SPRY4-IT1	19	0.398963
diffuse large B-cell lymphoma	CCDC26	20	0.393017
diffuse large B-cell lymphoma	CDKN2B-AS1	21	0.381014
diffuse large B-cell lymphoma	BCYRN1	22	0.373063
diffuse large B-cell lymphoma	KCNQ1OT1	23	0.371621
diffuse large B-cell lymphoma	PSORS1C3	24	0.360477
diffuse large B-cell lymphoma	SNHG4	25	0.357646
diffuse large B-cell lymphoma	LINC00675	26	0.345917
diffuse large B-cell lymphoma	MIR99AHG	27	0.342077
diffuse large B-cell lymphoma	TP53COR1	28	0.34179
diffuse large B-cell lymphoma	HNF1A-AS1	29	0.340918
diffuse large B-cell lymphoma	CCAT1	30	0.338868
diffuse large B-cell lymphoma	ESRG	31	0.330497
diffuse large B-cell lymphoma	CCAT2	32	0.330088
diffuse large B-cell lymphoma	EWSAT1	33	0.329546
diffuse large B-cell lymphoma	AFAP1-AS1	34	0.32593
diffuse large B-cell lymphoma	HCP5	35	0.320601
diffuse large B-cell lymphoma	TUG1	36	0.316934
diffuse large B-cell lymphoma	TP73-AS1	37	0.315491
diffuse large B-cell lymphoma	HCG4	38	0.315353
diffuse large B-cell lymphoma	LINC00663	39	0.311858
diffuse large B-cell lymphoma	LINC01556	40	0.311591
diffuse large B-cell lymphoma	TUSC7	41	0.310426
diffuse large B-cell lymphoma	PRINS	42	0.31029
diffuse large B-cell lymphoma	LINC01133	43	0.308655
diffuse large B-cell lymphoma	NBAT1	44	0.307017
diffuse large B-cell lymphoma	LINC00467	45	0.305057
diffuse large B-cell lymphoma	LINC-ROR	46	0.304584
diffuse large B-cell lymphoma	CASC15	47	0.303604
diffuse large B-cell lymphoma	HAND2-AS1	48	0.303604
diffuse large B-cell lymphoma	MYCNOS	49	0.303604
diffuse large B-cell lymphoma	LINC00511	50	0.303523
phaeochromocytoma	PVT1	1	0.660097
phaeochromocytoma	KCNQ1OT1	2	0.641626
phaeochromocytoma	MALAT1	3	0.579053
phaeochromocytoma	GAS5	4	0.569457
phaeochromocytoma	H19	5	0.527771
phaeochromocytoma	CDKN2B-AS1	6	0.461278
phaeochromocytoma	PCA3	7	0.454035
phaeochromocytoma	CBR3-AS1	8	0.381333
phaeochromocytoma	HCP5	9	0.375304
phaeochromocytoma	MESTIT1	10	0.367425
phaeochromocytoma	HOTTIP	11	0.363901
phaeochromocytoma	THRIL	12	0.362723
phaeochromocytoma	HLA-F-AS1	13	0.354967
phaeochromocytoma	UCA1	14	0.353194
phaeochromocytoma	RMST	15	0.349335
phaeochromocytoma	NRON	16	0.343754
phaeochromocytoma	GSTT1-AS1	17	0.341868
phaeochromocytoma	LINCMD1	18	0.340149
phaeochromocytoma	HULC	19	0.331202
phaeochromocytoma	MIR155HG	20	0.331106
phaeochromocytoma	WT1-AS	21	0.32939
phaeochromocytoma	ESRG	22	0.327942
phaeochromocytoma	HOTAIR	23	0.319379
phaeochromocytoma	IL12A-AS1	24	0.315819
phaeochromocytoma	EWSAT1	25	0.31235
phaeochromocytoma	CDKN2A-AS1	26	0.311746
phaeochromocytoma	IGF2-AS	27	0.311586
phaeochromocytoma	MIF-AS1	28	0.310718
phaeochromocytoma	CTBP1-AS	29	0.310337
phaeochromocytoma	SPRY4-IT1	30	0.308907
phaeochromocytoma	IFNG-AS1	31	0.308581
phaeochromocytoma	PRINS	32	0.308502
phaeochromocytoma	PISRT1	33	0.307958
phaeochromocytoma	BCYRN1	34	0.307189
phaeochromocytoma	SCHLAP1	35	0.305267
phaeochromocytoma	C1QTNF9B-AS1	36	0.305267
phaeochromocytoma	PCGEM1	37	0.305161
phaeochromocytoma	LINC01080	38	0.3035
phaeochromocytoma	PCAT1	39	0.303399
phaeochromocytoma	LOXL1-AS1	40	0.302916
phaeochromocytoma	ATXN8OS	41	0.302888
phaeochromocytoma	GNAS-AS1	42	0.302653
phaeochromocytoma	LINC00163	43	0.301523
phaeochromocytoma	LINC01556	44	0.300928
phaeochromocytoma	DLEU2	45	0.300701
phaeochromocytoma	MIR17HG	46	0.300518
phaeochromocytoma	MIR100HG	47	0.299313
phaeochromocytoma	TP53COR1	48	0.29838
phaeochromocytoma	HCG4	49	0.298291
phaeochromocytoma	LINC00271	50	0.297144
eye adnexa disease	THRIL	1	0.573064
eye adnexa disease	NALT1	2	0.518754
eye adnexa disease	MIR100HG	3	0.514487
eye adnexa disease	HCP5	4	0.486394
eye adnexa disease	LINC01628	5	0.482848
eye adnexa disease	ERICH1-AS1	6	0.482848
eye adnexa disease	ATXN8OS	7	0.465956
eye adnexa disease	LINCMD1	8	0.463531
eye adnexa disease	BCYRN1	9	0.43266
eye adnexa disease	CDKN2A-AS1	10	0.427099
eye adnexa disease	GAS5	11	0.423666
eye adnexa disease	IFNG-AS1	12	0.415391
eye adnexa disease	KCNQ1OT1	13	0.404143
eye adnexa disease	LINC01080	14	0.397289
eye adnexa disease	DANCR	15	0.380137
eye adnexa disease	H19	16	0.375795
eye adnexa disease	HAR1A	17	0.367021
eye adnexa disease	IL12A-AS1	18	0.362526
eye adnexa disease	PRINS	19	0.359861
eye adnexa disease	XIST	20	0.312735
eye adnexa disease	MALAT1	21	0.311029
eye adnexa disease	SOX2-OT	22	0.310566
eye adnexa disease	PCA3	23	0.309012
eye adnexa disease	RMST	24	0.308393
eye adnexa disease	PSORS1C3	25	0.30671
eye adnexa disease	ESRG	26	0.303767
eye adnexa disease	LINC00474	27	0.303483
eye adnexa disease	MIR155HG	28	0.302282
eye adnexa disease	AFAP1-AS1	29	0.30088
eye adnexa disease	CBR3-AS1	30	0.300624
eye adnexa disease	LINC00473	31	0.300543
eye adnexa disease	LSINCT5	32	0.299005
eye adnexa disease	MIR124-2HG	33	0.298349
eye adnexa disease	GACAT2	34	0.297409
eye adnexa disease	CTBP1-AS	35	0.29731
eye adnexa disease	NPSR1-AS1	36	0.297039
eye adnexa disease	CDKN2B-AS1	37	0.295349
eye adnexa disease	GSTT1-AS1	38	0.293335
eye adnexa disease	C5orf66-AS2	39	0.29282
eye adnexa disease	HCG27	40	0.291586
eye adnexa disease	HNF1A-AS1	41	0.291573
eye adnexa disease	MIR17HG	42	0.291325
eye adnexa disease	MIAT	43	0.29047
eye adnexa disease	SNHG12	44	0.290293
eye adnexa disease	TDRG1	45	0.290192
eye adnexa disease	LINC01133	46	0.289186
eye adnexa disease	MESTIT1	47	0.288867
eye adnexa disease	LINC01426	48	0.288764
eye adnexa disease	C1QTNF9B-AS1	49	0.288499
eye adnexa disease	SCHLAP1	50	0.288499
artery disease	IL12A-AS1	1	0.604696
artery disease	LINC01556	2	0.450475
artery disease	PICSAR	3	0.448865
artery disease	THRIL	4	0.431873
artery disease	DANCR	5	0.430852
artery disease	IFNG-AS1	6	0.393823
artery disease	HCP5	7	0.37417
artery disease	MIR100HG	8	0.369358
artery disease	PISRT1	9	0.358505
artery disease	PRINS	10	0.349948
artery disease	LINCMD1	11	0.345991
artery disease	LINC01080	12	0.341932
artery disease	ATXN8OS	13	0.338997
artery disease	HAR1A	14	0.337401
artery disease	NALT1	15	0.330646
artery disease	LINC01628	16	0.323164
artery disease	ERICH1-AS1	17	0.323164
artery disease	TUG1	18	0.320712
artery disease	MINCR	19	0.316051
artery disease	HOTAIR	20	0.309021
artery disease	TP73-AS1	21	0.306986
artery disease	HULC	22	0.304322
artery disease	SNHG12	23	0.303564
artery disease	MESTIT1	24	0.303167
artery disease	LINC00663	25	0.300953
artery disease	MEG3	26	0.299823
artery disease	HCG27	27	0.297579
artery disease	GACAT2	28	0.297568
artery disease	CBR3-AS1	29	0.293698
artery disease	EGOT	30	0.293357
artery disease	TTTY15	31	0.293352
artery disease	LINC01426	32	0.293338
artery disease	LINC00312	33	0.293017
artery disease	LINC00963	34	0.292818
artery disease	PCAT5	35	0.292818
artery disease	HLA-F-AS1	36	0.292244
artery disease	NRON	37	0.292127
artery disease	CTBP1-AS	38	0.291869
artery disease	LINC00511	39	0.291793
artery disease	BANCR	40	0.291448
artery disease	SOX2-OT	41	0.290707
artery disease	CRNDE	42	0.290371
artery disease	C5orf66-AS2	43	0.290183
artery disease	PTCSC3	44	0.28931
artery disease	PTCSC2	45	0.28931
artery disease	SCHLAP1	46	0.289233
artery disease	C1QTNF9B-AS1	47	0.289233
artery disease	CECR7	48	0.289222
artery disease	IGF2-AS	49	0.288091
artery disease	SNHG4	50	0.287379
pericardium disease	KCNQ1OT1	1	0.707214
pericardium disease	THRIL	2	0.574887
pericardium disease	LINCMD1	3	0.511893
pericardium disease	IL12A-AS1	4	0.489634
pericardium disease	DANCR	5	0.469446
pericardium disease	GAS5	6	0.465489
pericardium disease	CDKN2B-AS1	7	0.427808
pericardium disease	H19	8	0.425063
pericardium disease	PRINS	9	0.410774
pericardium disease	MIAT	10	0.373873
pericardium disease	CDKN2A-AS1	11	0.367873
pericardium disease	ESRG	12	0.3634
pericardium disease	PVT1	13	0.358323
pericardium disease	LINC00474	14	0.346619
pericardium disease	TP53COR1	15	0.3435
pericardium disease	PCA3	16	0.329135
pericardium disease	MIR155HG	17	0.324468
pericardium disease	CTBP1-AS	18	0.323688
pericardium disease	PISRT1	19	0.323028
pericardium disease	MIR17HG	20	0.318499
pericardium disease	MIR100HG	21	0.317718
pericardium disease	BCYRN1	22	0.316009
pericardium disease	SCHLAP1	23	0.313333
pericardium disease	C1QTNF9B-AS1	24	0.313333
pericardium disease	CBR3-AS1	25	0.3129
pericardium disease	MALAT1	26	0.312011
pericardium disease	HOTTIP	27	0.311021
pericardium disease	IFNG-AS1	28	0.310875
pericardium disease	PSORS1C3	29	0.30891
pericardium disease	HULC	30	0.308522
pericardium disease	PRNCR1	31	0.304353
pericardium disease	LINC00663	32	0.303208
pericardium disease	RMST	33	0.303025
pericardium disease	MESTIT1	34	0.302916
pericardium disease	IGF2-AS	35	0.300381
pericardium disease	PCGEM1	36	0.299705
pericardium disease	ATXN8OS	37	0.299364
pericardium disease	HAR1A	38	0.298877
pericardium disease	PCAT1	39	0.298477
pericardium disease	GSTT1-AS1	40	0.29809
pericardium disease	SNHG12	41	0.29735
pericardium disease	HLA-F-AS1	42	0.296668
pericardium disease	LINC00511	43	0.296111
pericardium disease	NEAT1	44	0.295725
pericardium disease	TDRG1	45	0.294761
pericardium disease	NRON	46	0.294422
pericardium disease	NALT1	47	0.294367
pericardium disease	CRNDE	48	0.294278
pericardium disease	AFAP1-AS1	49	0.294245
pericardium disease	LINC01080	50	0.293799
peripheral artery disease	KCNQ1OT1	1	0.71125
peripheral artery disease	H19	2	0.621455
peripheral artery disease	HCP5	3	0.612006
peripheral artery disease	MALAT1	4	0.520628
peripheral artery disease	CDKN2A-AS1	5	0.480369
peripheral artery disease	IL12A-AS1	6	0.453267
peripheral artery disease	MIAT	7	0.425611
peripheral artery disease	GAS5	8	0.424003
peripheral artery disease	ESRG	9	0.397587
peripheral artery disease	THRIL	10	0.386671
peripheral artery disease	DANCR	11	0.38648
peripheral artery disease	TP53COR1	12	0.384119
peripheral artery disease	MIR17HG	13	0.368414
peripheral artery disease	PRINS	14	0.346065
peripheral artery disease	LINCMD1	15	0.333631
peripheral artery disease	MIR100HG	16	0.324205
peripheral artery disease	PISRT1	17	0.312743
peripheral artery disease	HAR1A	18	0.306067
peripheral artery disease	PVT1	19	0.305606
peripheral artery disease	IFNG-AS1	20	0.304288
peripheral artery disease	ATXN8OS	21	0.303137
peripheral artery disease	MESTIT1	22	0.300555
peripheral artery disease	PCA3	23	0.299275
peripheral artery disease	RMST	24	0.297347
peripheral artery disease	CTBP1-AS	25	0.296135
peripheral artery disease	HOTTIP	26	0.296066
peripheral artery disease	LINC01080	27	0.294584
peripheral artery disease	NEAT1	28	0.294579
peripheral artery disease	NALT1	29	0.293937
peripheral artery disease	NPSR1-AS1	30	0.293502
peripheral artery disease	HCG27	31	0.293339
peripheral artery disease	LINC00511	32	0.292104
peripheral artery disease	LINC01628	33	0.292032
peripheral artery disease	ERICH1-AS1	34	0.292032
peripheral artery disease	GSTT1-AS1	35	0.291601
peripheral artery disease	LINC00473	36	0.291352
peripheral artery disease	TDRG1	37	0.291302
peripheral artery disease	HULC	38	0.290987
peripheral artery disease	HLA-F-AS1	39	0.29096
peripheral artery disease	TTTY15	40	0.290559
peripheral artery disease	UCA1	41	0.290439
peripheral artery disease	SCHLAP1	42	0.289797
peripheral artery disease	C1QTNF9B-AS1	43	0.289797
peripheral artery disease	PCAT5	44	0.289784
peripheral artery disease	LINC00963	45	0.289784
peripheral artery disease	SNHG12	46	0.289116
peripheral artery disease	LSINCT5	47	0.288974
peripheral artery disease	EGOT	48	0.288727
peripheral artery disease	LINC01426	49	0.28844
peripheral artery disease	CBR3-AS1	50	0.288439
tongue squamous cell carcinoma	PVT1	1	0.713174
tongue squamous cell carcinoma	BCYRN1	2	0.66953
tongue squamous cell carcinoma	GAS5	3	0.65247
tongue squamous cell carcinoma	HULC	4	0.588054
tongue squamous cell carcinoma	HOTAIR	5	0.583961
tongue squamous cell carcinoma	BANCR	6	0.53582
tongue squamous cell carcinoma	CCAT2	7	0.534418
tongue squamous cell carcinoma	NEAT1	8	0.530602
tongue squamous cell carcinoma	PCA3	9	0.504195
tongue squamous cell carcinoma	H19	10	0.472207
tongue squamous cell carcinoma	WT1-AS	11	0.467376
tongue squamous cell carcinoma	SPRY4-IT1	12	0.460551
tongue squamous cell carcinoma	RMST	13	0.418464
tongue squamous cell carcinoma	TUSC7	14	0.406589
tongue squamous cell carcinoma	CDKN2B-AS1	15	0.402199
tongue squamous cell carcinoma	HNF1A-AS1	16	0.400128
tongue squamous cell carcinoma	PCAT1	17	0.375156
tongue squamous cell carcinoma	EWSAT1	18	0.374215
tongue squamous cell carcinoma	IGF2-AS	19	0.362663
tongue squamous cell carcinoma	HCG4	20	0.353038
tongue squamous cell carcinoma	SOX2-OT	21	0.347386
tongue squamous cell carcinoma	HOTAIRM1	22	0.338177
tongue squamous cell carcinoma	KCNQ1OT1	23	0.337689
tongue squamous cell carcinoma	CCAT1	24	0.337592
tongue squamous cell carcinoma	AFAP1-AS1	25	0.335433
tongue squamous cell carcinoma	MIR155HG	26	0.335048
tongue squamous cell carcinoma	TUG1	27	0.329086
tongue squamous cell carcinoma	MIR17HG	28	0.326991
tongue squamous cell carcinoma	NPSR1-AS1	29	0.324086
tongue squamous cell carcinoma	SNHG4	30	0.320069
tongue squamous cell carcinoma	PRNCR1	31	0.31364
tongue squamous cell carcinoma	LSINCT5	32	0.311798
tongue squamous cell carcinoma	DLEU2	33	0.309829
tongue squamous cell carcinoma	NPTN-IT1	34	0.3091
tongue squamous cell carcinoma	HCP5	35	0.308146
tongue squamous cell carcinoma	DISC2	36	0.305685
tongue squamous cell carcinoma	PCGEM1	37	0.305542
tongue squamous cell carcinoma	DANCR	38	0.305249
tongue squamous cell carcinoma	ZFAS1	39	0.303791
tongue squamous cell carcinoma	GHET1	40	0.303483
tongue squamous cell carcinoma	LINC00312	41	0.303469
tongue squamous cell carcinoma	LOXL1-AS1	42	0.302955
tongue squamous cell carcinoma	TP53COR1	43	0.302329
tongue squamous cell carcinoma	CASC2	44	0.30163
tongue squamous cell carcinoma	CRNDE	45	0.300476
tongue squamous cell carcinoma	LINC00675	46	0.299216
tongue squamous cell carcinoma	LINC01531	47	0.296895
tongue squamous cell carcinoma	LINC01588	48	0.296895
tongue squamous cell carcinoma	LINC01387	49	0.296895
tongue squamous cell carcinoma	HPN-AS1	50	0.296895
oral squamous cell carcinoma	PVT1	1	0.722751
oral squamous cell carcinoma	GAS5	2	0.678056
oral squamous cell carcinoma	BCYRN1	3	0.67253
oral squamous cell carcinoma	HULC	4	0.632637
oral squamous cell carcinoma	BANCR	5	0.596924
oral squamous cell carcinoma	HOTTIP	6	0.594148
oral squamous cell carcinoma	H19	7	0.468493
oral squamous cell carcinoma	TUSC7	8	0.44047
oral squamous cell carcinoma	SPRY4-IT1	9	0.416161
oral squamous cell carcinoma	RMST	10	0.393882
oral squamous cell carcinoma	WT1-AS	11	0.387233
oral squamous cell carcinoma	PCA3	12	0.382327
oral squamous cell carcinoma	HNF1A-AS1	13	0.366568
oral squamous cell carcinoma	HOTAIRM1	14	0.361682
oral squamous cell carcinoma	CCAT1	15	0.356127
oral squamous cell carcinoma	MIR155HG	16	0.355754
oral squamous cell carcinoma	KCNQ1OT1	17	0.349908
oral squamous cell carcinoma	EWSAT1	18	0.344655
oral squamous cell carcinoma	LSINCT5	19	0.342551
oral squamous cell carcinoma	NPSR1-AS1	20	0.341723
oral squamous cell carcinoma	SOX2-OT	21	0.339192
oral squamous cell carcinoma	CDKN2B-AS1	22	0.337988
oral squamous cell carcinoma	PCAT1	23	0.334749
oral squamous cell carcinoma	HCG4	24	0.328629
oral squamous cell carcinoma	SNHG4	25	0.32821
oral squamous cell carcinoma	CASC2	26	0.324355
oral squamous cell carcinoma	IGF2-AS	27	0.324236
oral squamous cell carcinoma	GHET1	28	0.322699
oral squamous cell carcinoma	MIR17HG	29	0.322485
oral squamous cell carcinoma	TUG1	30	0.321031
oral squamous cell carcinoma	NPTN-IT1	31	0.314677
oral squamous cell carcinoma	HCP5	32	0.31446
oral squamous cell carcinoma	AFAP1-AS1	33	0.314021
oral squamous cell carcinoma	DANCR	34	0.313541
oral squamous cell carcinoma	CRNDE	35	0.312702
oral squamous cell carcinoma	DISC2	36	0.309045
oral squamous cell carcinoma	ZFAS1	37	0.307045
oral squamous cell carcinoma	TP53COR1	38	0.302078
oral squamous cell carcinoma	PRNCR1	39	0.301669
oral squamous cell carcinoma	CAHM	40	0.301095
oral squamous cell carcinoma	NCRUPAR	41	0.301095
oral squamous cell carcinoma	CASC16	42	0.297843
oral squamous cell carcinoma	LINC00583	43	0.297843
oral squamous cell carcinoma	XIST	44	0.296725
oral squamous cell carcinoma	LINC00312	45	0.296268
oral squamous cell carcinoma	GACAT2	46	0.291879
oral squamous cell carcinoma	LINC00961	47	0.29156
oral squamous cell carcinoma	DLEU2	48	0.29073
oral squamous cell carcinoma	SNHG12	49	0.289588
oral squamous cell carcinoma	LINC00663	50	0.286544
IMAGe syndrome	KCNQ1OT1	1	0.665045
IMAGe syndrome	HCP5	2	0.592233
IMAGe syndrome	LINCMD1	3	0.537234
IMAGe syndrome	CDKN2A-AS1	4	0.525041
IMAGe syndrome	THRIL	5	0.522867
IMAGe syndrome	ATXN8OS	6	0.505799
IMAGe syndrome	NRON	7	0.474664
IMAGe syndrome	PISRT1	8	0.474428
IMAGe syndrome	HAR1A	9	0.452422
IMAGe syndrome	MESTIT1	10	0.433342
IMAGe syndrome	HLA-F-AS1	11	0.424826
IMAGe syndrome	GSTT1-AS1	12	0.422863
IMAGe syndrome	IL12A-AS1	13	0.417122
IMAGe syndrome	IFNG-AS1	14	0.407859
IMAGe syndrome	PRINS	15	0.406645
IMAGe syndrome	LINC01080	16	0.405842
IMAGe syndrome	LINC00271	17	0.383673
IMAGe syndrome	MIAT	18	0.373578
IMAGe syndrome	CDKN2B-AS1	19	0.365442
IMAGe syndrome	CTBP1-AS	20	0.364649
IMAGe syndrome	MIF-AS1	21	0.363875
IMAGe syndrome	CBR3-AS1	22	0.361886
IMAGe syndrome	MIR100HG	23	0.359001
IMAGe syndrome	NALT1	24	0.358727
IMAGe syndrome	GAS5	25	0.356862
IMAGe syndrome	PVT1	26	0.355397
IMAGe syndrome	DANCR	27	0.353519
IMAGe syndrome	LINC00474	28	0.352283
IMAGe syndrome	MALAT1	29	0.346044
IMAGe syndrome	ESRG	30	0.342355
IMAGe syndrome	MINCR	31	0.339918
IMAGe syndrome	C1QTNF9B-AS1	32	0.330333
IMAGe syndrome	SCHLAP1	33	0.330333
IMAGe syndrome	PCGEM1	34	0.327449
IMAGe syndrome	BCYRN1	35	0.319673
IMAGe syndrome	PSORS1C3	36	0.319354
IMAGe syndrome	LINC00163	37	0.317459
IMAGe syndrome	TP53COR1	38	0.315908
IMAGe syndrome	NPSR1-AS1	39	0.315031
IMAGe syndrome	TP53TG1	40	0.313793
IMAGe syndrome	GNAS-AS1	41	0.312119
IMAGe syndrome	MEG3	42	0.311279
IMAGe syndrome	ERICH1-AS1	43	0.309792
IMAGe syndrome	LINC01628	44	0.309792
IMAGe syndrome	PCAT1	45	0.309758
IMAGe syndrome	DAOA-AS1	46	0.309452
IMAGe syndrome	XIST	47	0.307467
IMAGe syndrome	IGF2-AS	48	0.307057
IMAGe syndrome	TDRG1	49	0.306225
IMAGe syndrome	HCG9	50	0.30615
synucleinopathy	GAS5	1	0.645408
synucleinopathy	KCNQ1OT1	2	0.628103
synucleinopathy	THRIL	3	0.616592
synucleinopathy	IFNG-AS1	4	0.605185
synucleinopathy	HCP5	5	0.557008
synucleinopathy	BCYRN1	6	0.536474
synucleinopathy	LINC01080	7	0.531973
synucleinopathy	TUG1	8	0.520266
synucleinopathy	CDKN2A-AS1	9	0.501813
synucleinopathy	DANCR	10	0.47714
synucleinopathy	IL12A-AS1	11	0.441455
synucleinopathy	HAR1A	12	0.412558
synucleinopathy	H19	13	0.403646
synucleinopathy	LINC00474	14	0.394708
synucleinopathy	SOX2-OT	15	0.38508
synucleinopathy	PRINS	16	0.358717
synucleinopathy	LINCMD1	17	0.351124
synucleinopathy	MIAT	18	0.328141
synucleinopathy	MIR100HG	19	0.328122
synucleinopathy	MIR17HG	20	0.322551
synucleinopathy	MALAT1	21	0.321257
synucleinopathy	GSTT1-AS1	22	0.317785
synucleinopathy	NALT1	23	0.314612
synucleinopathy	PISRT1	24	0.311143
synucleinopathy	MIR155HG	25	0.30972
synucleinopathy	LSINCT5	26	0.303514
synucleinopathy	CTBP1-AS	27	0.302684
synucleinopathy	CBR3-AS1	28	0.30259
synucleinopathy	PRNCR1	29	0.301601
synucleinopathy	MESTIT1	30	0.301259
synucleinopathy	PSORS1C3	31	0.300958
synucleinopathy	PCA3	32	0.299783
synucleinopathy	AFAP1-AS1	33	0.298421
synucleinopathy	RMST	34	0.298388
synucleinopathy	NRON	35	0.29658
synucleinopathy	TP53COR1	36	0.295574
synucleinopathy	HLA-F-AS1	37	0.295471
synucleinopathy	PCAT1	38	0.295354
synucleinopathy	SCHLAP1	39	0.293404
synucleinopathy	C1QTNF9B-AS1	40	0.293404
synucleinopathy	TDRG1	41	0.292624
synucleinopathy	NPSR1-AS1	42	0.292076
synucleinopathy	SNHG4	43	0.290184
synucleinopathy	LINC00511	44	0.288462
synucleinopathy	DAOA-AS1	45	0.288446
synucleinopathy	HCG27	46	0.288294
synucleinopathy	TUSC8	47	0.287931
synucleinopathy	MIR124-2HG	48	0.287583
synucleinopathy	ESRG	49	0.287439
synucleinopathy	HOTTIP	50	0.286718
medulloblastoma	MIR155HG	1	0.607454
medulloblastoma	HOTAIR	2	0.502163
medulloblastoma	MEG3	3	0.47373
medulloblastoma	HOTTIP	4	0.432456
medulloblastoma	BANCR	5	0.42753
medulloblastoma	UCA1	6	0.416706
medulloblastoma	HULC	7	0.369137
medulloblastoma	WT1-AS	8	0.363622
medulloblastoma	THRIL	9	0.346154
medulloblastoma	KCNQ1OT1	10	0.334497
medulloblastoma	CDKN2A-AS1	11	0.329671
medulloblastoma	MESTIT1	12	0.326334
medulloblastoma	CDKN2B-AS1	13	0.32196
medulloblastoma	HCG4	14	0.317842
medulloblastoma	ESRG	15	0.316502
medulloblastoma	SPRY4-IT1	16	0.316061
medulloblastoma	HLA-F-AS1	17	0.315232
medulloblastoma	PCA3	18	0.314069
medulloblastoma	LINC00472	19	0.313654
medulloblastoma	LINC01080	20	0.310615
medulloblastoma	GSTT1-AS1	21	0.309182
medulloblastoma	IL12A-AS1	22	0.308555
medulloblastoma	DLEU2	23	0.308095
medulloblastoma	IFNG-AS1	24	0.306848
medulloblastoma	LINCMD1	25	0.306811
medulloblastoma	LINC00474	26	0.304753
medulloblastoma	LINC01588	27	0.30296
medulloblastoma	PSMB8-AS1	28	0.30296
medulloblastoma	LINC00942	29	0.30296
medulloblastoma	LINC01098	30	0.30296
medulloblastoma	LINC00336	31	0.30296
medulloblastoma	LINC00922	32	0.30296
medulloblastoma	GATA3-AS1	33	0.30296
medulloblastoma	PARD6G-AS1	34	0.30296
medulloblastoma	KCTD21-AS1	35	0.30296
medulloblastoma	LINC00477	36	0.30296
medulloblastoma	TEX41	37	0.30296
medulloblastoma	LINC01531	38	0.30296
medulloblastoma	NCAM1-AS1	39	0.30296
medulloblastoma	LMCD1-AS1	40	0.30296
medulloblastoma	DSCR9	41	0.30296
medulloblastoma	SERTAD4-AS1	42	0.30296
medulloblastoma	LINC00856	43	0.30296
medulloblastoma	ATE1-AS1	44	0.30296
medulloblastoma	HPN-AS1	45	0.30296
medulloblastoma	JAZF1-AS1	46	0.30296
medulloblastoma	IL10RB-AS1	47	0.30296
medulloblastoma	LINC01387	48	0.30296
medulloblastoma	GAS5	49	0.302729
medulloblastoma	MIR100HG	50	0.301854
myelodysplastic syndrome	PVT1	1	0.722817
myelodysplastic syndrome	WT1-AS	2	0.709746
myelodysplastic syndrome	DLEU2	3	0.640795
myelodysplastic syndrome	MIR155HG	4	0.615099
myelodysplastic syndrome	H19	5	0.605857
myelodysplastic syndrome	MALAT1	6	0.594489
myelodysplastic syndrome	GAS5	7	0.590012
myelodysplastic syndrome	PCA3	8	0.575271
myelodysplastic syndrome	HOTAIRM1	9	0.56767
myelodysplastic syndrome	RMST	10	0.552664
myelodysplastic syndrome	CDKN2B-AS1	11	0.548451
myelodysplastic syndrome	UCA1	12	0.548429
myelodysplastic syndrome	CCDC26	13	0.546336
myelodysplastic syndrome	HULC	14	0.491618
myelodysplastic syndrome	HOTTIP	15	0.469238
myelodysplastic syndrome	MIR99AHG	16	0.464396
myelodysplastic syndrome	NEAT1	17	0.445542
myelodysplastic syndrome	PSORS1C3	18	0.439369
myelodysplastic syndrome	HOTAIR	19	0.427784
myelodysplastic syndrome	TP73-AS1	20	0.4044
myelodysplastic syndrome	SPRY4-IT1	21	0.383913
myelodysplastic syndrome	CCAT1	22	0.382364
myelodysplastic syndrome	KCNQ1OT1	23	0.362961
myelodysplastic syndrome	MIR100HG	24	0.351623
myelodysplastic syndrome	BCYRN1	25	0.348086
myelodysplastic syndrome	LINC00675	26	0.336584
myelodysplastic syndrome	IGF2-AS	27	0.335086
myelodysplastic syndrome	LINC00663	28	0.33446
myelodysplastic syndrome	EWSAT1	29	0.334285
myelodysplastic syndrome	PCGEM1	30	0.333996
myelodysplastic syndrome	MIR17HG	31	0.328291
myelodysplastic syndrome	CBR3-AS1	32	0.325296
myelodysplastic syndrome	NPSR1-AS1	33	0.324653
myelodysplastic syndrome	CCAT2	34	0.323903
myelodysplastic syndrome	HNF1A-AS1	35	0.321764
myelodysplastic syndrome	HCG4	36	0.320486
myelodysplastic syndrome	LINC00961	37	0.320453
myelodysplastic syndrome	LINC01556	38	0.318243
myelodysplastic syndrome	LINC-ROR	39	0.31765
myelodysplastic syndrome	PCAT1	40	0.315988
myelodysplastic syndrome	PTCSC3	41	0.315132
myelodysplastic syndrome	PTCSC2	42	0.315132
myelodysplastic syndrome	LINC00312	43	0.314789
myelodysplastic syndrome	TDRG1	44	0.314441
myelodysplastic syndrome	TP53COR1	45	0.314099
myelodysplastic syndrome	DISC2	46	0.311376
myelodysplastic syndrome	NBAT1	47	0.31055
myelodysplastic syndrome	CTBP1-AS	48	0.309984
myelodysplastic syndrome	LINC01133	49	0.308939
myelodysplastic syndrome	BANCR	50	0.308342
hereditary ataxia	THRIL	1	0.571252
hereditary ataxia	IFNG-AS1	2	0.554632
hereditary ataxia	BCYRN1	3	0.501898
hereditary ataxia	LINC01080	4	0.480826
hereditary ataxia	KCNQ1OT1	5	0.471693
hereditary ataxia	HCP5	6	0.46396
hereditary ataxia	IL12A-AS1	7	0.401751
hereditary ataxia	CDKN2A-AS1	8	0.400601
hereditary ataxia	GAS5	9	0.374786
hereditary ataxia	DANCR	10	0.369963
hereditary ataxia	SOX2-OT	11	0.366733
hereditary ataxia	HAR1A	12	0.362382
hereditary ataxia	LINC00474	13	0.356614
hereditary ataxia	PRINS	14	0.347841
hereditary ataxia	H19	15	0.347741
hereditary ataxia	MIR100HG	16	0.346804
hereditary ataxia	NALT1	17	0.33271
hereditary ataxia	PISRT1	18	0.330268
hereditary ataxia	XIST	19	0.324004
hereditary ataxia	LINCMD1	20	0.32245
hereditary ataxia	GSTT1-AS1	21	0.304665
hereditary ataxia	TUG1	22	0.301768
hereditary ataxia	CDKN2B-AS1	23	0.299751
hereditary ataxia	CBR3-AS1	24	0.298817
hereditary ataxia	CTBP1-AS	25	0.297456
hereditary ataxia	RMST	26	0.29533
hereditary ataxia	PSORS1C3	27	0.295198
hereditary ataxia	ERICH1-AS1	28	0.293832
hereditary ataxia	LINC01628	29	0.293832
hereditary ataxia	PCA3	30	0.292044
hereditary ataxia	MESTIT1	31	0.291344
hereditary ataxia	AFAP1-AS1	32	0.291301
hereditary ataxia	MIR155HG	33	0.291185
hereditary ataxia	PCAT1	34	0.290304
hereditary ataxia	TDRG1	35	0.290151
hereditary ataxia	MIAT	36	0.290007
hereditary ataxia	MIR17HG	37	0.289602
hereditary ataxia	MALAT1	38	0.288944
hereditary ataxia	C1QTNF9B-AS1	39	0.288694
hereditary ataxia	SCHLAP1	40	0.288694
hereditary ataxia	LSINCT5	41	0.288571
hereditary ataxia	PVT1	42	0.288461
hereditary ataxia	LINC00473	43	0.288407
hereditary ataxia	NRON	44	0.287947
hereditary ataxia	LINC00511	45	0.287808
hereditary ataxia	HLA-F-AS1	46	0.287388
hereditary ataxia	NPSR1-AS1	47	0.287091
hereditary ataxia	HCG27	48	0.28636
hereditary ataxia	TUSC8	49	0.286045
hereditary ataxia	GACAT2	50	0.285934
spinocerebellar ataxia type 8	THRIL	1	0.528887
spinocerebellar ataxia type 8	HCP5	2	0.47697
spinocerebellar ataxia type 8	IFNG-AS1	3	0.465659
spinocerebellar ataxia type 8	KCNQ1OT1	4	0.449033
spinocerebellar ataxia type 8	BCYRN1	5	0.412112
spinocerebellar ataxia type 8	LINC01080	6	0.40411
spinocerebellar ataxia type 8	CDKN2A-AS1	7	0.375067
spinocerebellar ataxia type 8	IL12A-AS1	8	0.369789
spinocerebellar ataxia type 8	PRINS	9	0.351686
spinocerebellar ataxia type 8	GAS5	10	0.346405
spinocerebellar ataxia type 8	DANCR	11	0.343181
spinocerebellar ataxia type 8	MIR100HG	12	0.341876
spinocerebellar ataxia type 8	HAR1A	13	0.341135
spinocerebellar ataxia type 8	H19	14	0.340399
spinocerebellar ataxia type 8	LINCMD1	15	0.328717
spinocerebellar ataxia type 8	PISRT1	16	0.324209
spinocerebellar ataxia type 8	LINC00474	17	0.322224
spinocerebellar ataxia type 8	NALT1	18	0.321911
spinocerebellar ataxia type 8	SOX2-OT	19	0.321339
spinocerebellar ataxia type 8	XIST	20	0.314933
spinocerebellar ataxia type 8	RMST	21	0.302076
spinocerebellar ataxia type 8	GSTT1-AS1	22	0.300749
spinocerebellar ataxia type 8	CTBP1-AS	23	0.29673
spinocerebellar ataxia type 8	CBR3-AS1	24	0.296366
spinocerebellar ataxia type 8	PSORS1C3	25	0.29614
spinocerebellar ataxia type 8	TDRG1	26	0.294675
spinocerebellar ataxia type 8	LINC00473	27	0.294147
spinocerebellar ataxia type 8	LINC00511	28	0.293119
spinocerebellar ataxia type 8	NPSR1-AS1	29	0.29244
spinocerebellar ataxia type 8	LINC01628	30	0.291078
spinocerebellar ataxia type 8	ERICH1-AS1	31	0.291078
spinocerebellar ataxia type 8	MIR155HG	32	0.291019
spinocerebellar ataxia type 8	LINC01426	33	0.290579
spinocerebellar ataxia type 8	CDKN2B-AS1	34	0.290214
spinocerebellar ataxia type 8	TUSC8	35	0.290133
spinocerebellar ataxia type 8	LINC01556	36	0.290069
spinocerebellar ataxia type 8	PCAT1	37	0.290046
spinocerebellar ataxia type 8	C1QTNF9B-AS1	38	0.290003
spinocerebellar ataxia type 8	SCHLAP1	39	0.290003
spinocerebellar ataxia type 8	PVT1	40	0.289728
spinocerebellar ataxia type 8	GACAT2	41	0.289365
spinocerebellar ataxia type 8	TRERNA1	42	0.289273
spinocerebellar ataxia type 8	MIR7-3HG	43	0.289273
spinocerebellar ataxia type 8	HCG27	44	0.289058
spinocerebellar ataxia type 8	EPB41L4A-AS1	45	0.288964
spinocerebellar ataxia type 8	NRON	46	0.288848
spinocerebellar ataxia type 8	LUCAT1	47	0.28881
spinocerebellar ataxia type 8	MESTIT1	48	0.288478
spinocerebellar ataxia type 8	PCA3	49	0.288025
spinocerebellar ataxia type 8	C5orf66-AS2	50	0.287641
developmental disorder of mental health	LINC00271	1	0.604585
developmental disorder of mental health	PWAR4	2	0.586035
developmental disorder of mental health	MIAT	3	0.583773
developmental disorder of mental health	HCG9	4	0.576945
developmental disorder of mental health	DSCR10	5	0.56462
developmental disorder of mental health	MIR137HG	6	0.56462
developmental disorder of mental health	LINC00163	7	0.536605
developmental disorder of mental health	DAOA-AS1	8	0.517432
developmental disorder of mental health	KCNQ1OT1	9	0.500058
developmental disorder of mental health	MCHR2-AS1	10	0.453692
developmental disorder of mental health	CDKN2A-AS1	11	0.390703
developmental disorder of mental health	HAR1A	12	0.373709
developmental disorder of mental health	NPSR1-AS1	13	0.349217
developmental disorder of mental health	XIST	14	0.344528
developmental disorder of mental health	RMST	15	0.34156
developmental disorder of mental health	GAS5	16	0.340188
developmental disorder of mental health	SNHG4	17	0.333742
developmental disorder of mental health	MESTIT1	18	0.330897
developmental disorder of mental health	CRNDE	19	0.330311
developmental disorder of mental health	HLA-F-AS1	20	0.326829
developmental disorder of mental health	CAHM	21	0.324256
developmental disorder of mental health	NCRUPAR	22	0.324256
developmental disorder of mental health	GSTT1-AS1	23	0.320273
developmental disorder of mental health	THRIL	24	0.315677
developmental disorder of mental health	TUG1	25	0.314426
developmental disorder of mental health	PRINS	26	0.311393
developmental disorder of mental health	LOXL1-AS1	27	0.310135
developmental disorder of mental health	LINC00583	28	0.30993
developmental disorder of mental health	CASC16	29	0.30993
developmental disorder of mental health	MEG3	30	0.307299
developmental disorder of mental health	NRON	31	0.307192
developmental disorder of mental health	LINC01426	32	0.304994
developmental disorder of mental health	DANCR	33	0.302588
developmental disorder of mental health	CASC2	34	0.300279
developmental disorder of mental health	TDRG1	35	0.299705
developmental disorder of mental health	C5orf66-AS2	36	0.297928
developmental disorder of mental health	GNAS-AS1	37	0.297585
developmental disorder of mental health	GHET1	38	0.297563
developmental disorder of mental health	IL12A-AS1	39	0.297243
developmental disorder of mental health	LINC00472	40	0.296743
developmental disorder of mental health	LINC-ROR	41	0.296298
developmental disorder of mental health	LINC00663	42	0.296125
developmental disorder of mental health	CBR3-AS1	43	0.296102
developmental disorder of mental health	BLACAT1	44	0.296092
developmental disorder of mental health	LINC00261	45	0.295652
developmental disorder of mental health	CTBP1-AS	46	0.295131
developmental disorder of mental health	LSINCT5	47	0.295073
developmental disorder of mental health	LINC01556	48	0.293742
developmental disorder of mental health	HOXA11-AS	49	0.293561
developmental disorder of mental health	LINC00312	50	0.29356
specific developmental disorder	DISC2	1	0.64663
specific developmental disorder	KCNQ1OT1	2	0.470989
specific developmental disorder	MIAT	3	0.432538
specific developmental disorder	LINC00271	4	0.398229
specific developmental disorder	CDKN2A-AS1	5	0.385429
specific developmental disorder	PWAR4	6	0.366365
specific developmental disorder	MEG3	7	0.353801
specific developmental disorder	HAR1A	8	0.35314
specific developmental disorder	HCG9	9	0.350097
specific developmental disorder	LINC00163	10	0.34695
specific developmental disorder	MIR137HG	11	0.345282
specific developmental disorder	DSCR10	12	0.345282
specific developmental disorder	HCP5	13	0.334634
specific developmental disorder	NPSR1-AS1	14	0.333557
specific developmental disorder	DAOA-AS1	15	0.32595
specific developmental disorder	GAS5	16	0.323959
specific developmental disorder	CRNDE	17	0.322487
specific developmental disorder	SNHG4	18	0.319671
specific developmental disorder	H19	19	0.315586
specific developmental disorder	RMST	20	0.31365
specific developmental disorder	CAHM	21	0.312096
specific developmental disorder	NCRUPAR	22	0.312096
specific developmental disorder	HOTTIP	23	0.310038
specific developmental disorder	MALAT1	24	0.308692
specific developmental disorder	PVT1	25	0.307495
specific developmental disorder	DANCR	26	0.300994
specific developmental disorder	CASC16	27	0.299124
specific developmental disorder	LINC00583	28	0.299124
specific developmental disorder	MCHR2-AS1	29	0.29868
specific developmental disorder	CASC2	30	0.295891
specific developmental disorder	GHET1	31	0.294188
specific developmental disorder	LINC01426	32	0.293826
specific developmental disorder	AFAP1-AS1	33	0.293548
specific developmental disorder	LSINCT5	34	0.292435
specific developmental disorder	HOTAIRM1	35	0.292388
specific developmental disorder	PRINS	36	0.290494
specific developmental disorder	UCA1	37	0.290068
specific developmental disorder	LINC00663	38	0.289739
specific developmental disorder	GSTT1-AS1	39	0.289357
specific developmental disorder	TDRG1	40	0.289155
specific developmental disorder	BANCR	41	0.288981
specific developmental disorder	NPTN-IT1	42	0.288742
specific developmental disorder	MESTIT1	43	0.288519
specific developmental disorder	C5orf66-AS2	44	0.288484
specific developmental disorder	LINC00261	45	0.288363
specific developmental disorder	TUSC7	46	0.288096
specific developmental disorder	ZFAS1	47	0.287974
specific developmental disorder	LINC00473	48	0.287957
specific developmental disorder	LINC-ROR	49	0.287644
specific developmental disorder	HLA-F-AS1	50	0.287172
pervasive developmental disorder	LINC00299	1	0.674636
pervasive developmental disorder	TP53TG1	2	0.672199
pervasive developmental disorder	MIAT	3	0.627766
pervasive developmental disorder	LINC00271	4	0.568014
pervasive developmental disorder	PWAR4	5	0.535443
pervasive developmental disorder	LINC00163	6	0.5288
pervasive developmental disorder	HCG9	7	0.504937
pervasive developmental disorder	DSCR10	8	0.503954
pervasive developmental disorder	MIR137HG	9	0.503954
pervasive developmental disorder	KCNQ1OT1	10	0.449914
pervasive developmental disorder	DAOA-AS1	11	0.445723
pervasive developmental disorder	CDKN2A-AS1	12	0.405133
pervasive developmental disorder	RMST	13	0.390933
pervasive developmental disorder	MCHR2-AS1	14	0.383072
pervasive developmental disorder	HAR1A	15	0.354538
pervasive developmental disorder	PRINS	16	0.339016
pervasive developmental disorder	NPSR1-AS1	17	0.336709
pervasive developmental disorder	GSTT1-AS1	18	0.335451
pervasive developmental disorder	MESTIT1	19	0.334879
pervasive developmental disorder	LINC01426	20	0.333997
pervasive developmental disorder	CBR3-AS1	21	0.329391
pervasive developmental disorder	TDRG1	22	0.328944
pervasive developmental disorder	HLA-F-AS1	23	0.328609
pervasive developmental disorder	LOXL1-AS1	24	0.325319
pervasive developmental disorder	THRIL	25	0.324108
pervasive developmental disorder	C5orf66-AS2	26	0.323748
pervasive developmental disorder	LINC00261	27	0.322344
pervasive developmental disorder	NRON	28	0.319483
pervasive developmental disorder	MIR17HG	29	0.319384
pervasive developmental disorder	LINC-ROR	30	0.319318
pervasive developmental disorder	LINC00663	31	0.318819
pervasive developmental disorder	XIST	32	0.31828
pervasive developmental disorder	BLACAT1	33	0.317796
pervasive developmental disorder	LINC01556	34	0.317615
pervasive developmental disorder	SNHG4	35	0.316186
pervasive developmental disorder	LINC00467	36	0.316035
pervasive developmental disorder	TUSC8	37	0.314969
pervasive developmental disorder	EWSAT1	38	0.314861
pervasive developmental disorder	CTBP1-AS	39	0.31395
pervasive developmental disorder	MYCNOS	40	0.313514
pervasive developmental disorder	HAND2-AS1	41	0.313514
pervasive developmental disorder	CASC15	42	0.313514
pervasive developmental disorder	CRNDE	43	0.312514
pervasive developmental disorder	LINC00312	44	0.311892
pervasive developmental disorder	HCG27	45	0.310326
pervasive developmental disorder	NCRUPAR	46	0.309033
pervasive developmental disorder	CAHM	47	0.309033
pervasive developmental disorder	MINCR	48	0.308866
pervasive developmental disorder	HOXA11-AS	49	0.308464
pervasive developmental disorder	HCG4	50	0.307738
autism spectrum disorder	LINC00299	1	0.660622
autism spectrum disorder	TP53TG1	2	0.651611
autism spectrum disorder	MIAT	3	0.63376
autism spectrum disorder	LINC00271	4	0.564472
autism spectrum disorder	LINC00163	5	0.558977
autism spectrum disorder	PWAR4	6	0.514651
autism spectrum disorder	HCG9	7	0.501092
autism spectrum disorder	DSCR10	8	0.493157
autism spectrum disorder	MIR137HG	9	0.493157
autism spectrum disorder	KCNQ1OT1	10	0.451208
autism spectrum disorder	DAOA-AS1	11	0.450286
autism spectrum disorder	RMST	12	0.392385
autism spectrum disorder	CDKN2A-AS1	13	0.383066
autism spectrum disorder	MCHR2-AS1	14	0.374185
autism spectrum disorder	GSTT1-AS1	15	0.358957
autism spectrum disorder	MESTIT1	16	0.352403
autism spectrum disorder	LOXL1-AS1	17	0.349325
autism spectrum disorder	HAR1A	18	0.348785
autism spectrum disorder	THRIL	19	0.344156
autism spectrum disorder	NRON	20	0.341962
autism spectrum disorder	HLA-F-AS1	21	0.341286
autism spectrum disorder	NPSR1-AS1	22	0.339393
autism spectrum disorder	MIR17HG	23	0.337271
autism spectrum disorder	LINC01426	24	0.337262
autism spectrum disorder	PRINS	25	0.337072
autism spectrum disorder	CBR3-AS1	26	0.336047
autism spectrum disorder	TDRG1	27	0.335046
autism spectrum disorder	LINC00261	28	0.334827
autism spectrum disorder	C5orf66-AS2	29	0.331089
autism spectrum disorder	LINC01556	30	0.328715
autism spectrum disorder	BLACAT1	31	0.324656
autism spectrum disorder	LINC00467	32	0.323533
autism spectrum disorder	LINC00663	33	0.322679
autism spectrum disorder	XIST	34	0.322085
autism spectrum disorder	GAS5	35	0.321936
autism spectrum disorder	LINC-ROR	36	0.321842
autism spectrum disorder	CASC15	37	0.321342
autism spectrum disorder	MYCNOS	38	0.321342
autism spectrum disorder	HAND2-AS1	39	0.321342
autism spectrum disorder	HCP5	40	0.319824
autism spectrum disorder	EWSAT1	41	0.318146
autism spectrum disorder	TUSC8	42	0.317218
autism spectrum disorder	SNHG4	43	0.317103
autism spectrum disorder	LINC01098	44	0.315332
autism spectrum disorder	LINC00477	45	0.315332
autism spectrum disorder	SERTAD4-AS1	46	0.315332
autism spectrum disorder	LINC00856	47	0.315332
autism spectrum disorder	LINC00336	48	0.315332
autism spectrum disorder	TEX41	49	0.315332
autism spectrum disorder	LINC01588	50	0.315332
hypersensitivity reaction disease	THRIL	1	0.605591
hypersensitivity reaction disease	DANCR	2	0.485398
hypersensitivity reaction disease	LINCMD1	3	0.424017
hypersensitivity reaction disease	KCNQ1OT1	4	0.422978
hypersensitivity reaction disease	PRINS	5	0.408942
hypersensitivity reaction disease	MIR155HG	6	0.366369
hypersensitivity reaction disease	MIR17HG	7	0.357778
hypersensitivity reaction disease	MIAT	8	0.350611
hypersensitivity reaction disease	BCYRN1	9	0.337742
hypersensitivity reaction disease	IL12A-AS1	10	0.318822
hypersensitivity reaction disease	LINC00474	11	0.318443
hypersensitivity reaction disease	HOTTIP	12	0.317413
hypersensitivity reaction disease	MIR100HG	13	0.316928
hypersensitivity reaction disease	PSORS1C3	14	0.315216
hypersensitivity reaction disease	PCA3	15	0.306024
hypersensitivity reaction disease	CDKN2A-AS1	16	0.304425
hypersensitivity reaction disease	AFAP1-AS1	17	0.302428
hypersensitivity reaction disease	LINC00663	18	0.299222
hypersensitivity reaction disease	DISC2	19	0.298727
hypersensitivity reaction disease	LINC00675	20	0.298271
hypersensitivity reaction disease	CTBP1-AS	21	0.29704
hypersensitivity reaction disease	CRNDE	22	0.29638
hypersensitivity reaction disease	WT1-AS	23	0.294566
hypersensitivity reaction disease	SPRY4-IT1	24	0.293068
hypersensitivity reaction disease	PISRT1	25	0.292817
hypersensitivity reaction disease	GSTT1-AS1	26	0.292514
hypersensitivity reaction disease	MALAT1	27	0.292027
hypersensitivity reaction disease	SCHLAP1	28	0.291426
hypersensitivity reaction disease	C1QTNF9B-AS1	29	0.291426
hypersensitivity reaction disease	HULC	30	0.29106
hypersensitivity reaction disease	LINC00312	31	0.290824
hypersensitivity reaction disease	LINC-ROR	32	0.290692
hypersensitivity reaction disease	NPSR1-AS1	33	0.290378
hypersensitivity reaction disease	ESRG	34	0.28995
hypersensitivity reaction disease	PTCSC2	35	0.289895
hypersensitivity reaction disease	PTCSC3	36	0.289895
hypersensitivity reaction disease	TDRG1	37	0.289711
hypersensitivity reaction disease	PRNCR1	38	0.289358
hypersensitivity reaction disease	TINCR	39	0.288525
hypersensitivity reaction disease	PANDAR	40	0.288447
hypersensitivity reaction disease	PCAT1	41	0.288421
hypersensitivity reaction disease	SNHG4	42	0.288367
hypersensitivity reaction disease	SNHG12	43	0.288017
hypersensitivity reaction disease	CBR3-AS1	44	0.287938
hypersensitivity reaction disease	IGF2-AS	45	0.287834
hypersensitivity reaction disease	HAR1A	46	0.2878
hypersensitivity reaction disease	NRON	47	0.287661
hypersensitivity reaction disease	LINC-PINT	48	0.287516
hypersensitivity reaction disease	LINC00163	49	0.286669
hypersensitivity reaction disease	LSINCT5	50	0.286488
lymphoma	UCA1	1	0.707424
lymphoma	H19	2	0.681688
lymphoma	WT1-AS	3	0.660026
lymphoma	TP73-AS1	4	0.649536
lymphoma	HOTAIRM1	5	0.553734
lymphoma	HOTTIP	6	0.545096
lymphoma	MEG3	7	0.529596
lymphoma	NEAT1	8	0.528064
lymphoma	CCDC26	9	0.490463
lymphoma	SNHG4	10	0.490303
lymphoma	BANCR	11	0.465912
lymphoma	KCNQ1OT1	12	0.462124
lymphoma	PSORS1C3	13	0.430051
lymphoma	HCG4	14	0.411083
lymphoma	BCYRN1	15	0.410672
lymphoma	MIR99AHG	16	0.400767
lymphoma	RMST	17	0.384209
lymphoma	MIR100HG	18	0.361384
lymphoma	TP53COR1	19	0.353908
lymphoma	TUSC7	20	0.346005
lymphoma	CDKN2B-AS1	21	0.345681
lymphoma	EWSAT1	22	0.337509
lymphoma	CCAT2	23	0.332393
lymphoma	PCA3	24	0.332266
lymphoma	LINC00961	25	0.325307
lymphoma	LINC00663	26	0.324432
lymphoma	SPRY4-IT1	27	0.321665
lymphoma	DANCR	28	0.318963
lymphoma	BLACAT1	29	0.316529
lymphoma	NPSR1-AS1	30	0.315641
lymphoma	XIST	31	0.314808
lymphoma	HOXA11-AS	32	0.313814
lymphoma	TDRG1	33	0.312984
lymphoma	LINC00675	34	0.311101
lymphoma	CCAT1	35	0.309972
lymphoma	HCP5	36	0.309827
lymphoma	PTCSC3	37	0.307444
lymphoma	PTCSC2	38	0.307444
lymphoma	LINC-ROR	39	0.307415
lymphoma	PRINS	40	0.303229
lymphoma	CRNDE	41	0.303058
lymphoma	LINC00312	42	0.300469
lymphoma	TUSC8	43	0.300055
lymphoma	CAHM	44	0.299942
lymphoma	NCRUPAR	45	0.299942
lymphoma	MIR124-2HG	46	0.299171
lymphoma	NBAT1	47	0.298374
lymphoma	LINC00261	48	0.298341
lymphoma	GHET1	49	0.297285
lymphoma	CASC15	50	0.296864
non-Hodgkin lymphoma	UCA1	1	0.712137
non-Hodgkin lymphoma	H19	2	0.65654
non-Hodgkin lymphoma	MEG3	3	0.644229
non-Hodgkin lymphoma	DLEU2	4	0.62784
non-Hodgkin lymphoma	WT1-AS	5	0.625798
non-Hodgkin lymphoma	HOTTIP	6	0.613117
non-Hodgkin lymphoma	TP73-AS1	7	0.542246
non-Hodgkin lymphoma	BANCR	8	0.527752
non-Hodgkin lymphoma	KCNQ1OT1	9	0.527473
non-Hodgkin lymphoma	HOTAIRM1	10	0.522117
non-Hodgkin lymphoma	NEAT1	11	0.521292
non-Hodgkin lymphoma	SNHG4	12	0.465111
non-Hodgkin lymphoma	CCDC26	13	0.408029
non-Hodgkin lymphoma	TUSC7	14	0.398166
non-Hodgkin lymphoma	HCG4	15	0.396656
non-Hodgkin lymphoma	BCYRN1	16	0.365987
non-Hodgkin lymphoma	PSORS1C3	17	0.356473
non-Hodgkin lymphoma	RMST	18	0.340553
non-Hodgkin lymphoma	MIR99AHG	19	0.339571
non-Hodgkin lymphoma	CCAT2	20	0.338574
non-Hodgkin lymphoma	EWSAT1	21	0.333755
non-Hodgkin lymphoma	TP53COR1	22	0.327619
non-Hodgkin lymphoma	CDKN2B-AS1	23	0.326057
non-Hodgkin lymphoma	MIR100HG	24	0.321706
non-Hodgkin lymphoma	XIST	25	0.320597
non-Hodgkin lymphoma	PCA3	26	0.318711
non-Hodgkin lymphoma	SPRY4-IT1	27	0.307796
non-Hodgkin lymphoma	NPSR1-AS1	28	0.306992
non-Hodgkin lymphoma	CCAT1	29	0.30509
non-Hodgkin lymphoma	LINC00663	30	0.302867
non-Hodgkin lymphoma	LINC00675	31	0.301143
non-Hodgkin lymphoma	CRNDE	32	0.299915
non-Hodgkin lymphoma	OIP5-AS1	33	0.299183
non-Hodgkin lymphoma	MIAT	34	0.298503
non-Hodgkin lymphoma	LINC00961	35	0.298237
non-Hodgkin lymphoma	DANCR	36	0.297803
non-Hodgkin lymphoma	GHET1	37	0.296888
non-Hodgkin lymphoma	LSINCT5	38	0.29527
non-Hodgkin lymphoma	AFAP1-AS1	39	0.29348
non-Hodgkin lymphoma	TDRG1	40	0.292609
non-Hodgkin lymphoma	PTCSC3	41	0.292391
non-Hodgkin lymphoma	PTCSC2	42	0.292391
non-Hodgkin lymphoma	NCRUPAR	43	0.292251
non-Hodgkin lymphoma	CAHM	44	0.292251
non-Hodgkin lymphoma	BLACAT1	45	0.291819
non-Hodgkin lymphoma	LINC-ROR	46	0.291687
non-Hodgkin lymphoma	LINC00583	47	0.291331
non-Hodgkin lymphoma	CASC16	48	0.291331
non-Hodgkin lymphoma	LINC00163	49	0.289869
non-Hodgkin lymphoma	PRINS	50	0.289246
benign neoplasm	CDKN2B-AS1	1	0.661039
benign neoplasm	CCAT1	2	0.441058
benign neoplasm	PVT1	3	0.394606
benign neoplasm	IGF2-AS	4	0.384506
benign neoplasm	TP73-AS1	5	0.365935
benign neoplasm	BCYRN1	6	0.357195
benign neoplasm	HCP5	7	0.350052
benign neoplasm	UCA1	8	0.348977
benign neoplasm	WT1-AS	9	0.340466
benign neoplasm	PCA3	10	0.33956
benign neoplasm	MESTIT1	11	0.338154
benign neoplasm	XIST	12	0.336633
benign neoplasm	MIR155HG	13	0.334841
benign neoplasm	HLA-F-AS1	14	0.33325
benign neoplasm	PCAT1	15	0.326596
benign neoplasm	THRIL	16	0.325245
benign neoplasm	GAS5	17	0.324204
benign neoplasm	CCAT2	18	0.323226
benign neoplasm	PCGEM1	19	0.318658
benign neoplasm	SPRY4-IT1	20	0.316884
benign neoplasm	MINCR	21	0.311309
benign neoplasm	SNHG11	22	0.307031
benign neoplasm	GNAS-AS1	23	0.30466
benign neoplasm	GSTT1-AS1	24	0.30396
benign neoplasm	LINC00961	25	0.303831
benign neoplasm	LINCMD1	26	0.302777
benign neoplasm	NRON	27	0.30263
benign neoplasm	TP53COR1	28	0.302305
benign neoplasm	PRINS	29	0.301632
benign neoplasm	HYMAI	30	0.2992
benign neoplasm	LINC00675	31	0.298995
benign neoplasm	LINC00312	32	0.298564
benign neoplasm	CTBP1-AS	33	0.297593
benign neoplasm	CBR3-AS1	34	0.296281
benign neoplasm	HNF1A-AS1	35	0.296277
benign neoplasm	MIAT	36	0.296105
benign neoplasm	PSORS1C3	37	0.29509
benign neoplasm	C1QTNF9B-AS1	38	0.295007
benign neoplasm	SCHLAP1	39	0.295007
benign neoplasm	LINC00472	40	0.294949
benign neoplasm	HULC	41	0.294665
benign neoplasm	SOX2-OT	42	0.294195
benign neoplasm	LINC00271	43	0.293847
benign neoplasm	IL12A-AS1	44	0.293399
benign neoplasm	MIF-AS1	45	0.293342
benign neoplasm	LINC01080	46	0.29332
benign neoplasm	ESRG	47	0.292833
benign neoplasm	LINC01556	48	0.292696
benign neoplasm	AGAP2-AS1	49	0.29202
benign neoplasm	IFNG-AS1	50	0.291297
immune system cancer	KCNQ1OT1	1	0.608379
immune system cancer	HCG4	2	0.479444
immune system cancer	RMST	3	0.477902
immune system cancer	HOTTIP	4	0.473628
immune system cancer	MINCR	5	0.457785
immune system cancer	PCAT1	6	0.434122
immune system cancer	BLACAT1	7	0.432176
immune system cancer	LINC00472	8	0.426744
immune system cancer	PCA3	9	0.409012
immune system cancer	SOX2-OT	10	0.400744
immune system cancer	CBR3-AS1	11	0.397772
immune system cancer	CRNDE	12	0.394837
immune system cancer	PTCSC3	13	0.393653
immune system cancer	PTCSC2	14	0.393653
immune system cancer	PRINS	15	0.390433
immune system cancer	IGF2-AS	16	0.388062
immune system cancer	TDRG1	17	0.380132
immune system cancer	LINC00312	18	0.37911
immune system cancer	EWSAT1	19	0.378163
immune system cancer	SPRY4-IT1	20	0.375864
immune system cancer	SNHG12	21	0.374496
immune system cancer	LINC01628	22	0.373775
immune system cancer	ERICH1-AS1	23	0.373775
immune system cancer	PRNCR1	24	0.373676
immune system cancer	LINC-ROR	25	0.368628
immune system cancer	TUSC7	26	0.368171
immune system cancer	NCRUPAR	27	0.366433
immune system cancer	CAHM	28	0.366433
immune system cancer	DANCR	29	0.363647
immune system cancer	C5orf66-AS2	30	0.360327
immune system cancer	CASC16	31	0.357709
immune system cancer	LINC00583	32	0.357709
immune system cancer	TUSC8	33	0.353478
immune system cancer	LINC00261	34	0.352004
immune system cancer	NBAT1	35	0.351736
immune system cancer	HCG27	36	0.351386
immune system cancer	BANCR	37	0.350779
immune system cancer	PCGEM1	38	0.350183
immune system cancer	BCAR4	39	0.349494
immune system cancer	MIR124-2HG	40	0.346855
immune system cancer	SCHLAP1	41	0.345441
immune system cancer	C1QTNF9B-AS1	42	0.345441
immune system cancer	GHET1	43	0.345405
immune system cancer	CASC15	44	0.345217
immune system cancer	HAND2-AS1	45	0.345217
immune system cancer	MYCNOS	46	0.345217
immune system cancer	LINC-PINT	47	0.344201
immune system cancer	HOXA11-AS	48	0.343263
immune system cancer	LINC01426	49	0.339885
immune system cancer	NPSR1-AS1	50	0.337061
cell type benign neoplasm	MALAT1	1	0.597339
cell type benign neoplasm	GAS5	2	0.505838
cell type benign neoplasm	MIR17HG	3	0.491098
cell type benign neoplasm	PVT1	4	0.487697
cell type benign neoplasm	CDKN2B-AS1	5	0.481248
cell type benign neoplasm	PCA3	6	0.446166
cell type benign neoplasm	H19	7	0.38216
cell type benign neoplasm	HOTTIP	8	0.370628
cell type benign neoplasm	UCA1	9	0.370008
cell type benign neoplasm	MIR155HG	10	0.369662
cell type benign neoplasm	CBR3-AS1	11	0.35837
cell type benign neoplasm	MESTIT1	12	0.349718
cell type benign neoplasm	THRIL	13	0.347086
cell type benign neoplasm	HULC	14	0.344386
cell type benign neoplasm	HLA-F-AS1	15	0.342719
cell type benign neoplasm	LINC00472	16	0.340398
cell type benign neoplasm	BCYRN1	17	0.333025
cell type benign neoplasm	TUG1	18	0.32931
cell type benign neoplasm	WT1-AS	19	0.328562
cell type benign neoplasm	LINCMD1	20	0.327796
cell type benign neoplasm	ESRG	21	0.327335
cell type benign neoplasm	GNAS-AS1	22	0.327148
cell type benign neoplasm	RMST	23	0.326561
cell type benign neoplasm	IGF2-AS	24	0.324574
cell type benign neoplasm	EWSAT1	25	0.322055
cell type benign neoplasm	NRON	26	0.320527
cell type benign neoplasm	PCGEM1	27	0.31766
cell type benign neoplasm	CDKN2A-AS1	28	0.316759
cell type benign neoplasm	PRINS	29	0.315343
cell type benign neoplasm	SPRY4-IT1	30	0.313504
cell type benign neoplasm	TP73-AS1	31	0.311411
cell type benign neoplasm	XIST	32	0.311282
cell type benign neoplasm	DLEU2	33	0.311053
cell type benign neoplasm	GSTT1-AS1	34	0.310967
cell type benign neoplasm	SCHLAP1	35	0.310673
cell type benign neoplasm	C1QTNF9B-AS1	36	0.310673
cell type benign neoplasm	PCAT1	37	0.310453
cell type benign neoplasm	CTBP1-AS	38	0.310429
cell type benign neoplasm	IL12A-AS1	39	0.307902
cell type benign neoplasm	HCP5	40	0.302691
cell type benign neoplasm	LINC01556	41	0.301275
cell type benign neoplasm	HCG4	42	0.300882
cell type benign neoplasm	PSORS1C3	43	0.300435
cell type benign neoplasm	TP53COR1	44	0.300289
cell type benign neoplasm	NEAT1	45	0.299567
cell type benign neoplasm	IFNG-AS1	46	0.298476
cell type benign neoplasm	LINC01080	47	0.298376
cell type benign neoplasm	MIR100HG	48	0.297448
cell type benign neoplasm	HNF1A-AS1	49	0.296482
cell type benign neoplasm	MIF-AS1	50	0.296024
organ system benign neoplasm	KCNQ1OT1	1	0.720307
organ system benign neoplasm	CDKN2B-AS1	2	0.559022
organ system benign neoplasm	XIST	3	0.464006
organ system benign neoplasm	PVT1	4	0.44988
organ system benign neoplasm	UCA1	5	0.401128
organ system benign neoplasm	TP73-AS1	6	0.399289
organ system benign neoplasm	PCA3	7	0.391692
organ system benign neoplasm	IGF2-AS	8	0.384454
organ system benign neoplasm	BCYRN1	9	0.361838
organ system benign neoplasm	WT1-AS	10	0.358295
organ system benign neoplasm	CCAT1	11	0.349875
organ system benign neoplasm	MESTIT1	12	0.349806
organ system benign neoplasm	CCAT2	13	0.346611
organ system benign neoplasm	HLA-F-AS1	14	0.341344
organ system benign neoplasm	GAS5	15	0.340013
organ system benign neoplasm	HCP5	16	0.33185
organ system benign neoplasm	PCAT1	17	0.329177
organ system benign neoplasm	PCGEM1	18	0.321718
organ system benign neoplasm	MINCR	19	0.319051
organ system benign neoplasm	SPRY4-IT1	20	0.317265
organ system benign neoplasm	THRIL	21	0.315238
organ system benign neoplasm	NRON	22	0.314098
organ system benign neoplasm	TP53COR1	23	0.31267
organ system benign neoplasm	LINC00961	24	0.312286
organ system benign neoplasm	LINC00675	25	0.311281
organ system benign neoplasm	GSTT1-AS1	26	0.311143
organ system benign neoplasm	MIR155HG	27	0.308098
organ system benign neoplasm	HULC	28	0.307413
organ system benign neoplasm	RMST	29	0.305024
organ system benign neoplasm	SNHG11	30	0.303655
organ system benign neoplasm	HOTTIP	31	0.30315
organ system benign neoplasm	MIAT	32	0.303109
organ system benign neoplasm	LINCMD1	33	0.302244
organ system benign neoplasm	PRINS	34	0.302194
organ system benign neoplasm	HNF1A-AS1	35	0.30016
organ system benign neoplasm	SNHG4	36	0.299304
organ system benign neoplasm	LINC00312	37	0.298969
organ system benign neoplasm	CBR3-AS1	38	0.298848
organ system benign neoplasm	GNAS-AS1	39	0.298075
organ system benign neoplasm	CTBP1-AS	40	0.297773
organ system benign neoplasm	PSORS1C3	41	0.2975
organ system benign neoplasm	LINC00472	42	0.29726
organ system benign neoplasm	ESRG	43	0.29688
organ system benign neoplasm	TINCR	44	0.296833
organ system benign neoplasm	SCHLAP1	45	0.296799
organ system benign neoplasm	C1QTNF9B-AS1	46	0.296799
organ system benign neoplasm	LINC00663	47	0.296735
organ system benign neoplasm	HOTAIRM1	48	0.296608
organ system benign neoplasm	HCG27	49	0.296575
organ system benign neoplasm	HYMAI	50	0.296539
endocrine organ benign neoplasm	PVT1	1	0.524956
endocrine organ benign neoplasm	KCNQ1OT1	2	0.384122
endocrine organ benign neoplasm	UCA1	3	0.359324
endocrine organ benign neoplasm	PCA3	4	0.343448
endocrine organ benign neoplasm	MESTIT1	5	0.337492
endocrine organ benign neoplasm	HLA-F-AS1	6	0.325822
endocrine organ benign neoplasm	CDKN2B-AS1	7	0.322247
endocrine organ benign neoplasm	BCYRN1	8	0.319969
endocrine organ benign neoplasm	GAS5	9	0.317249
endocrine organ benign neoplasm	IGF2-AS	10	0.311057
endocrine organ benign neoplasm	CBR3-AS1	11	0.309719
endocrine organ benign neoplasm	NEAT1	12	0.308964
endocrine organ benign neoplasm	WT1-AS	13	0.308272
endocrine organ benign neoplasm	CCAT2	14	0.306856
endocrine organ benign neoplasm	THRIL	15	0.305661
endocrine organ benign neoplasm	NRON	16	0.304978
endocrine organ benign neoplasm	MINCR	17	0.304159
endocrine organ benign neoplasm	GSTT1-AS1	18	0.303794
endocrine organ benign neoplasm	PCGEM1	19	0.302313
endocrine organ benign neoplasm	DLEU2	20	0.301827
endocrine organ benign neoplasm	PCAT1	21	0.298518
endocrine organ benign neoplasm	MIR155HG	22	0.298083
endocrine organ benign neoplasm	LINC00663	23	0.297854
endocrine organ benign neoplasm	LINC00163	24	0.297599
endocrine organ benign neoplasm	RMST	25	0.297044
endocrine organ benign neoplasm	MIR17HG	26	0.296536
endocrine organ benign neoplasm	CTBP1-AS	27	0.295843
endocrine organ benign neoplasm	LINC00961	28	0.29576
endocrine organ benign neoplasm	LINC00675	29	0.294234
endocrine organ benign neoplasm	LOXL1-AS1	30	0.294197
endocrine organ benign neoplasm	CCAT1	31	0.294183
endocrine organ benign neoplasm	HOTTIP	32	0.293801
endocrine organ benign neoplasm	PRINS	33	0.292584
endocrine organ benign neoplasm	LINCMD1	34	0.292095
endocrine organ benign neoplasm	SPRY4-IT1	35	0.292061
endocrine organ benign neoplasm	TDRG1	36	0.291782
endocrine organ benign neoplasm	C1QTNF9B-AS1	37	0.291678
endocrine organ benign neoplasm	SCHLAP1	38	0.291678
endocrine organ benign neoplasm	SNHG4	39	0.291414
endocrine organ benign neoplasm	HCP5	40	0.291056
endocrine organ benign neoplasm	TP53COR1	41	0.290667
endocrine organ benign neoplasm	HCG27	42	0.290329
endocrine organ benign neoplasm	NPSR1-AS1	43	0.289902
endocrine organ benign neoplasm	LINC00271	44	0.289459
endocrine organ benign neoplasm	ESRG	45	0.289037
endocrine organ benign neoplasm	MIF-AS1	46	0.288735
endocrine organ benign neoplasm	LINC01556	47	0.288442
endocrine organ benign neoplasm	HPN-AS1	48	0.287982
endocrine organ benign neoplasm	IL10RB-AS1	49	0.287982
endocrine organ benign neoplasm	KCTD21-AS1	50	0.287982
musculoskeletal system cancer	MIR155HG	1	0.64765
musculoskeletal system cancer	KCNQ1OT1	2	0.642208
musculoskeletal system cancer	NEAT1	3	0.641336
musculoskeletal system cancer	XIST	4	0.62073
musculoskeletal system cancer	BCYRN1	5	0.612389
musculoskeletal system cancer	CDKN2B-AS1	6	0.484012
musculoskeletal system cancer	H19	7	0.467373
musculoskeletal system cancer	LINC00961	8	0.417867
musculoskeletal system cancer	CCAT2	9	0.409104
musculoskeletal system cancer	PRNCR1	10	0.403682
musculoskeletal system cancer	PCAT1	11	0.395593
musculoskeletal system cancer	SOX2-OT	12	0.390672
musculoskeletal system cancer	LINC00663	13	0.384971
musculoskeletal system cancer	TDRG1	14	0.376938
musculoskeletal system cancer	DISC2	15	0.375342
musculoskeletal system cancer	PCGEM1	16	0.375304
musculoskeletal system cancer	HOXA11-AS	17	0.370188
musculoskeletal system cancer	TUSC8	18	0.370097
musculoskeletal system cancer	LSINCT5	19	0.3679
musculoskeletal system cancer	CBR3-AS1	20	0.367831
musculoskeletal system cancer	SCHLAP1	21	0.355145
musculoskeletal system cancer	C1QTNF9B-AS1	22	0.355145
musculoskeletal system cancer	PRINS	23	0.354593
musculoskeletal system cancer	PTCSC2	24	0.353308
musculoskeletal system cancer	PTCSC3	25	0.353308
musculoskeletal system cancer	LINC01426	26	0.348338
musculoskeletal system cancer	C5orf66-AS2	27	0.348245
musculoskeletal system cancer	CTBP1-AS	28	0.346796
musculoskeletal system cancer	HCG27	29	0.345744
musculoskeletal system cancer	CAHM	30	0.344153
musculoskeletal system cancer	NCRUPAR	31	0.344153
musculoskeletal system cancer	LUCAT1	32	0.342582
musculoskeletal system cancer	IGF2-AS	33	0.341605
musculoskeletal system cancer	SPRY4-IT1	34	0.341555
musculoskeletal system cancer	DANCR	35	0.340534
musculoskeletal system cancer	BLACAT1	36	0.335201
musculoskeletal system cancer	LINC00312	37	0.330281
musculoskeletal system cancer	LINC-ROR	38	0.329932
musculoskeletal system cancer	CRNDE	39	0.329605
musculoskeletal system cancer	LINC00261	40	0.329114
musculoskeletal system cancer	HNF1A-AS1	41	0.325947
musculoskeletal system cancer	LINC00583	42	0.324805
musculoskeletal system cancer	CASC16	43	0.324805
musculoskeletal system cancer	MIR124-2HG	44	0.323006
musculoskeletal system cancer	NPSR1-AS1	45	0.322712
musculoskeletal system cancer	TP73-AS1	46	0.319934
musculoskeletal system cancer	HYMAI	47	0.317726
musculoskeletal system cancer	CASC2	48	0.316659
musculoskeletal system cancer	LINC-PINT	49	0.316157
[truncated: 18,101 more rows]
