# Supplementary material for: Dual Convolutional Neural Networks With Attention Mechanisms Based Method for Predicting Disease-Related lncRNA Genes
Source: Front Genet. 2019 May 3;10:416. doi: 10.3389/fgene.2019.00416 (PMC6509943; doi:10.3389/fgene.2019.00416)
Supplement: Supplementary Table 2 — The lncRNA similarities. [file Table_2.XLSX]

## Sheet: Sheet1
1.000000000000000000e+00 0.000000000000000000e+00 0.000000000000000000e+00 0.000000000000000000e+00 0.000000000000000000e+00 0.000000000000000000e+00 0.000000000000000000e+00 0.000000000000000000e+00 0.000000000000000000e+00 0.000000000000000000e+00 0.000000000000000000e+00 0.000000000000000000e+00 0.000000000000000000e+00 0.000000000000000000e+00 0.000000000000000000e+00 0.000000000000000000e+00…
0.000000000000000000e+00 1.000000000000000000e+00 4.305446106835852937e-01 4.305446106835852937e-01 7.689373347968300187e-01 7.046625984459656822e-01 7.378288905093381977e-01 4.305446106835852937e-01 0.000000000000000000e+00 4.232161124111749051e-01 0.000000000000000000e+00 8.607303356666289318e-01 7.154088835030824045e-01 0.000000000000000000e+00 0.000000000000000000e+00 0.000000000000000000e+00…
0.000000000000000000e+00 4.305446106835852937e-01 1.000000000000000000e+00 1.000000000000000000e+00 3.416854454489762771e-01 5.108668776493862085e-01 4.744512461410693716e-01 1.000000000000000000e+00 0.000000000000000000e+00 5.454265894911499712e-01 0.000000000000000000e+00 5.220279013898905252e-01 3.963768384950770995e-01 0.000000000000000000e+00 0.000000000000000000e+00 0.000000000000000000e+00…
0.000000000000000000e+00 4.305446106835852937e-01 1.000000000000000000e+00 1.000000000000000000e+00 3.416854454489762771e-01 5.108668776493862085e-01 4.744512461410693716e-01 1.000000000000000000e+00 0.000000000000000000e+00 5.454265894911499712e-01 0.000000000000000000e+00 5.220279013898905252e-01 3.963768384950770995e-01 0.000000000000000000e+00 0.000000000000000000e+00 0.000000000000000000e+00…
0.000000000000000000e+00 7.689373347968300187e-01 3.416854454489762771e-01 3.416854454489762771e-01 1.000000000000000000e+00 8.252617764855071369e-01 7.716272389661682496e-01 3.416854454489762771e-01 0.000000000000000000e+00 3.499301834288537361e-01 0.000000000000000000e+00 7.588183280822307086e-01 7.890500450172841518e-01 0.000000000000000000e+00 0.000000000000000000e+00 0.000000000000000000e+00…
0.000000000000000000e+00 7.046625984459656822e-01 5.108668776493862085e-01 5.108668776493862085e-01 8.252617764855071369e-01 1.000000000000000000e+00 7.603774569461564381e-01 5.108668776493862085e-01 0.000000000000000000e+00 4.640809743182450209e-01 0.000000000000000000e+00 7.602016670395390641e-01 7.361393841574110919e-01 0.000000000000000000e+00 0.000000000000000000e+00 0.000000000000000000e+00…
0.000000000000000000e+00 7.378288905093381977e-01 4.744512461410693716e-01 4.744512461410693716e-01 7.716272389661682496e-01 7.603774569461564381e-01 1.000000000000000000e+00 4.744512461410693716e-01 0.000000000000000000e+00 4.502865080952085930e-01 0.000000000000000000e+00 7.885554171564101988e-01 8.221584670900523584e-01 0.000000000000000000e+00 0.000000000000000000e+00 0.000000000000000000e+00…
0.000000000000000000e+00 4.305446106835852937e-01 1.000000000000000000e+00 1.000000000000000000e+00 3.416854454489762771e-01 5.108668776493862085e-01 4.744512461410693716e-01 1.000000000000000000e+00 0.000000000000000000e+00 5.454265894911499712e-01 0.000000000000000000e+00 5.220279013898905252e-01 3.963768384950770995e-01 0.000000000000000000e+00 0.000000000000000000e+00 0.000000000000000000e+00…
0.000000000000000000e+00 0.000000000000000000e+00 0.000000000000000000e+00 0.000000000000000000e+00 0.000000000000000000e+00 0.000000000000000000e+00 0.000000000000000000e+00 0.000000000000000000e+00 1.000000000000000000e+00 0.000000000000000000e+00 0.000000000000000000e+00 0.000000000000000000e+00 0.000000000000000000e+00 0.000000000000000000e+00 0.000000000000000000e+00 0.000000000000000000e+00…
0.000000000000000000e+00 4.232161124111749051e-01 5.454265894911499712e-01 5.454265894911499712e-01 3.499301834288537361e-01 4.640809743182450209e-01 4.502865080952085930e-01 5.454265894911499712e-01 0.000000000000000000e+00 1.000000000000000000e+00 0.000000000000000000e+00 4.835901667693833228e-01 3.958648276315852588e-01 0.000000000000000000e+00 0.000000000000000000e+00 0.000000000000000000e+00…
0.000000000000000000e+00 0.000000000000000000e+00 0.000000000000000000e+00 0.000000000000000000e+00 0.000000000000000000e+00 0.000000000000000000e+00 0.000000000000000000e+00 0.000000000000000000e+00 0.000000000000000000e+00 0.000000000000000000e+00 1.000000000000000000e+00 0.000000000000000000e+00 0.000000000000000000e+00 0.000000000000000000e+00 0.000000000000000000e+00 0.000000000000000000e+00…
0.000000000000000000e+00 8.607303356666289318e-01 5.220279013898905252e-01 5.220279013898905252e-01 7.588183280822307086e-01 7.602016670395390641e-01 7.885554171564101988e-01 5.220279013898905252e-01 0.000000000000000000e+00 4.835901667693833228e-01 0.000000000000000000e+00 1.000000000000000000e+00 7.466857298676913279e-01 0.000000000000000000e+00 0.000000000000000000e+00 0.000000000000000000e+00…
0.000000000000000000e+00 7.154088835030824045e-01 3.963768384950770995e-01 3.963768384950770995e-01 7.890500450172841518e-01 7.361393841574110919e-01 8.221584670900523584e-01 3.963768384950770995e-01 0.000000000000000000e+00 3.958648276315852588e-01 0.000000000000000000e+00 7.466857298676913279e-01 1.000000000000000000e+00 0.000000000000000000e+00 0.000000000000000000e+00 0.000000000000000000e+00…
0.000000000000000000e+00 0.000000000000000000e+00 0.000000000000000000e+00 0.000000000000000000e+00 0.000000000000000000e+00 0.000000000000000000e+00 0.000000000000000000e+00 0.000000000000000000e+00 0.000000000000000000e+00 0.000000000000000000e+00 0.000000000000000000e+00 0.000000000000000000e+00 0.000000000000000000e+00 1.000000000000000000e+00 0.000000000000000000e+00 0.000000000000000000e+00…
0.000000000000000000e+00 0.000000000000000000e+00 0.000000000000000000e+00 0.000000000000000000e+00 0.000000000000000000e+00 0.000000000000000000e+00 0.000000000000000000e+00 0.000000000000000000e+00 0.000000000000000000e+00 0.000000000000000000e+00 0.000000000000000000e+00 0.000000000000000000e+00 0.000000000000000000e+00 0.000000000000000000e+00 1.000000000000000000e+00 0.000000000000000000e+00…
0.000000000000000000e+00 0.000000000000000000e+00 0.000000000000000000e+00 0.000000000000000000e+00 0.000000000000000000e+00 0.000000000000000000e+00 0.000000000000000000e+00 0.000000000000000000e+00 0.000000000000000000e+00 0.000000000000000000e+00 0.000000000000000000e+00 0.000000000000000000e+00 0.000000000000000000e+00 0.000000000000000000e+00 0.000000000000000000e+00 1.000000000000000000e+00…
0.000000000000000000e+00 5.076648556740342988e-01 4.811876437732089951e-01 4.811876437732089951e-01 3.532412470562548701e-01 4.426620633948096240e-01 5.559369227954091830e-01 4.811876437732089951e-01 0.000000000000000000e+00 4.536237939463640401e-01 0.000000000000000000e+00 6.341438188941546095e-01 4.958588936394042745e-01 0.000000000000000000e+00 0.000000000000000000e+00 0.000000000000000000e+00…
0.000000000000000000e+00 4.305446106835852937e-01 1.000000000000000000e+00 1.000000000000000000e+00 3.416854454489762771e-01 5.108668776493862085e-01 4.744512461410693716e-01 1.000000000000000000e+00 0.000000000000000000e+00 5.454265894911499712e-01 0.000000000000000000e+00 5.220279013898905252e-01 3.963768384950770995e-01 0.000000000000000000e+00 0.000000000000000000e+00 0.000000000000000000e+00…
0.000000000000000000e+00 4.342302582511306519e-01 6.375627624376020153e-01 6.375627624376020153e-01 3.544253008053570020e-01 4.940906518053914120e-01 4.704274455889212447e-01 6.375627624376020153e-01 0.000000000000000000e+00 7.252521725808865893e-01 0.000000000000000000e+00 5.074315107824488580e-01 4.052608837041624668e-01 0.000000000000000000e+00 0.000000000000000000e+00 0.000000000000000000e+00…
0.000000000000000000e+00 7.338686544693916458e-01 3.396477789127905211e-01 3.396477789127905211e-01 8.727015718569604008e-01 7.826587665596348442e-01 7.193717328739330785e-01 3.396477789127905211e-01 0.000000000000000000e+00 3.479946005141356102e-01 0.000000000000000000e+00 7.192896975841782670e-01 7.451811453839192190e-01 0.000000000000000000e+00 0.000000000000000000e+00 0.000000000000000000e+00…
0.000000000000000000e+00 7.155991824778913379e-01 5.238691665289021415e-01 5.238691665289021415e-01 7.945470388469791923e-01 8.714552855740318460e-01 7.765219381361418982e-01 5.238691665289021415e-01 0.000000000000000000e+00 4.718823476459546029e-01 0.000000000000000000e+00 7.763461482295245242e-01 7.150696975239599906e-01 0.000000000000000000e+00 0.000000000000000000e+00 0.000000000000000000e+00…
0.000000000000000000e+00 7.375836282214672801e-01 4.821433767787666747e-01 4.821433767787666747e-01 8.458763039614211054e-01 9.724600455842506985e-01 7.596611920167738452e-01 4.821433767787666747e-01 0.000000000000000000e+00 4.509994035585666583e-01 0.000000000000000000e+00 7.595006881889926342e-01 7.371394482887139166e-01 0.000000000000000000e+00 0.000000000000000000e+00 0.000000000000000000e+00…
0.000000000000000000e+00 7.375836282214672801e-01 4.821433767787666747e-01 4.821433767787666747e-01 8.458763039614211054e-01 9.724600455842506985e-01 7.596611920167738452e-01 4.821433767787666747e-01 0.000000000000000000e+00 4.509994035585666583e-01 0.000000000000000000e+00 7.595006881889926342e-01 7.371394482887139166e-01 0.000000000000000000e+00 0.000000000000000000e+00 0.000000000000000000e+00…
0.000000000000000000e+00 5.129937940341989799e-01 5.454265894911499712e-01 5.454265894911499712e-01 3.499301834288537361e-01 4.640809743182450209e-01 5.759983471159998425e-01 5.454265894911499712e-01 0.000000000000000000e+00 4.804875308470285544e-01 0.000000000000000000e+00 6.093020057901746833e-01 4.993360777991212029e-01 0.000000000000000000e+00 0.000000000000000000e+00 0.000000000000000000e+00…
0.000000000000000000e+00 4.288074158917872802e-01 5.663939775434463364e-01 5.663939775434463364e-01 3.543443703872318773e-01 4.752635812794697157e-01 4.586734633161270724e-01 5.663939775434463364e-01 0.000000000000000000e+00 7.036797539629259246e-01 0.000000000000000000e+00 4.919771219903018578e-01 4.016489346804946181e-01 0.000000000000000000e+00 0.000000000000000000e+00 0.000000000000000000e+00…
0.000000000000000000e+00 0.000000000000000000e+00 0.000000000000000000e+00 0.000000000000000000e+00 0.000000000000000000e+00 0.000000000000000000e+00 0.000000000000000000e+00 0.000000000000000000e+00 0.000000000000000000e+00 0.000000000000000000e+00 0.000000000000000000e+00 0.000000000000000000e+00 0.000000000000000000e+00 0.000000000000000000e+00 0.000000000000000000e+00 0.000000000000000000e+00…
0.000000000000000000e+00 7.615551617616778124e-01 4.097322584070473006e-01 4.097322584070473006e-01 8.850032062411185008e-01 8.475777408472207064e-01 7.450072891830759048e-01 4.097322584070473006e-01 0.000000000000000000e+00 4.056026569064784537e-01 0.000000000000000000e+00 7.448799930438013694e-01 7.704025518073563950e-01 0.000000000000000000e+00 0.000000000000000000e+00 0.000000000000000000e+00…
0.000000000000000000e+00 6.497607467552268812e-01 7.799003322259135951e-01 7.799003322259135951e-01 6.631181273892664541e-01 8.304615736113801772e-01 7.134638058746330946e-01 7.799003322259135951e-01 0.000000000000000000e+00 5.483014044832854594e-01 0.000000000000000000e+00 7.243312904837158062e-01 6.320014023114322033e-01 0.000000000000000000e+00 0.000000000000000000e+00 0.000000000000000000e+00…
0.000000000000000000e+00 0.000000000000000000e+00 0.000000000000000000e+00 0.000000000000000000e+00 0.000000000000000000e+00 0.000000000000000000e+00 0.000000000000000000e+00 0.000000000000000000e+00 0.000000000000000000e+00 0.000000000000000000e+00 0.000000000000000000e+00 0.000000000000000000e+00 0.000000000000000000e+00 0.000000000000000000e+00 0.000000000000000000e+00 0.000000000000000000e+00…
0.000000000000000000e+00 4.383430769787818870e-01 7.004384844042126357e-01 7.004384844042126357e-01 3.553179050396658711e-01 5.083328600721283008e-01 4.790888157644726530e-01 7.004384844042126357e-01 0.000000000000000000e+00 7.432497916065851085e-01 0.000000000000000000e+00 5.182695906752664561e-01 4.084176810541475522e-01 0.000000000000000000e+00 0.000000000000000000e+00 0.000000000000000000e+00…
0.000000000000000000e+00 0.000000000000000000e+00 0.000000000000000000e+00 0.000000000000000000e+00 0.000000000000000000e+00 0.000000000000000000e+00 0.000000000000000000e+00 0.000000000000000000e+00 0.000000000000000000e+00 0.000000000000000000e+00 0.000000000000000000e+00 0.000000000000000000e+00 0.000000000000000000e+00 0.000000000000000000e+00 0.000000000000000000e+00 0.000000000000000000e+00…
0.000000000000000000e+00 7.352371007242297640e-01 3.785837467370571363e-01 3.785837467370571363e-01 8.279758150216068868e-01 8.800776186365337761e-01 7.403964349291519698e-01 3.785837467370571363e-01 0.000000000000000000e+00 3.817530652028108262e-01 0.000000000000000000e+00 7.402909609851816564e-01 7.383297746322351474e-01 0.000000000000000000e+00 0.000000000000000000e+00 0.000000000000000000e+00…
0.000000000000000000e+00 0.000000000000000000e+00 0.000000000000000000e+00 0.000000000000000000e+00 0.000000000000000000e+00 0.000000000000000000e+00 0.000000000000000000e+00 0.000000000000000000e+00 0.000000000000000000e+00 0.000000000000000000e+00 0.000000000000000000e+00 0.000000000000000000e+00 0.000000000000000000e+00 0.000000000000000000e+00 0.000000000000000000e+00 0.000000000000000000e+00…
0.000000000000000000e+00 0.000000000000000000e+00 0.000000000000000000e+00 0.000000000000000000e+00 0.000000000000000000e+00 0.000000000000000000e+00 0.000000000000000000e+00 0.000000000000000000e+00 0.000000000000000000e+00 0.000000000000000000e+00 0.000000000000000000e+00 0.000000000000000000e+00 0.000000000000000000e+00 0.000000000000000000e+00 0.000000000000000000e+00 0.000000000000000000e+00…
0.000000000000000000e+00 5.129937940341989799e-01 5.454265894911499712e-01 5.454265894911499712e-01 3.499301834288537361e-01 4.640809743182450209e-01 5.759983471159998425e-01 5.454265894911499712e-01 0.000000000000000000e+00 4.804875308470285544e-01 0.000000000000000000e+00 6.093020057901746833e-01 4.993360777991212029e-01 0.000000000000000000e+00 0.000000000000000000e+00 0.000000000000000000e+00…
0.000000000000000000e+00 7.350999005111424900e-01 4.028203998082133253e-01 4.028203998082133253e-01 7.117178390420180190e-01 6.785721889649722893e-01 7.290840934482344382e-01 4.028203998082133253e-01 0.000000000000000000e+00 4.009752383282105259e-01 0.000000000000000000e+00 7.289786195042639028e-01 8.100626087654984042e-01 0.000000000000000000e+00 0.000000000000000000e+00 0.000000000000000000e+00…
0.000000000000000000e+00 7.095490975869238603e-01 4.731015397467275840e-01 4.731015397467275840e-01 8.233119256458131252e-01 9.761433149190862357e-01 7.625437506266451448e-01 4.731015397467275840e-01 0.000000000000000000e+00 4.451488031260707467e-01 0.000000000000000000e+00 7.623832467988639339e-01 7.392112872895588715e-01 0.000000000000000000e+00 0.000000000000000000e+00 0.000000000000000000e+00…
0.000000000000000000e+00 4.305446106835852937e-01 1.000000000000000000e+00 1.000000000000000000e+00 3.416854454489762771e-01 5.108668776493862085e-01 4.744512461410693716e-01 1.000000000000000000e+00 0.000000000000000000e+00 5.454265894911499712e-01 0.000000000000000000e+00 5.220279013898905252e-01 3.963768384950770995e-01 0.000000000000000000e+00 0.000000000000000000e+00 0.000000000000000000e+00…
0.000000000000000000e+00 5.435786535627279425e-01 5.157324408795677106e-01 5.157324408795677106e-01 3.600648463076679406e-01 4.624521678631204336e-01 4.512961140220743128e-01 5.157324408795677106e-01 0.000000000000000000e+00 6.148021548277687875e-01 0.000000000000000000e+00 4.790491629172199950e-01 4.031956538164117032e-01 0.000000000000000000e+00 0.000000000000000000e+00 0.000000000000000000e+00…
0.000000000000000000e+00 0.000000000000000000e+00 0.000000000000000000e+00 0.000000000000000000e+00 0.000000000000000000e+00 0.000000000000000000e+00 0.000000000000000000e+00 0.000000000000000000e+00 0.000000000000000000e+00 0.000000000000000000e+00 0.000000000000000000e+00 0.000000000000000000e+00 0.000000000000000000e+00 0.000000000000000000e+00 0.000000000000000000e+00 0.000000000000000000e+00…
0.000000000000000000e+00 0.000000000000000000e+00 0.000000000000000000e+00 0.000000000000000000e+00 0.000000000000000000e+00 0.000000000000000000e+00 0.000000000000000000e+00 0.000000000000000000e+00 0.000000000000000000e+00 0.000000000000000000e+00 0.000000000000000000e+00 0.000000000000000000e+00 0.000000000000000000e+00 0.000000000000000000e+00 0.000000000000000000e+00 0.000000000000000000e+00…
0.000000000000000000e+00 4.305446106835852937e-01 1.000000000000000000e+00 1.000000000000000000e+00 3.416854454489762771e-01 5.108668776493862085e-01 4.744512461410693716e-01 1.000000000000000000e+00 0.000000000000000000e+00 5.454265894911499712e-01 0.000000000000000000e+00 5.220279013898905252e-01 3.963768384950770995e-01 0.000000000000000000e+00 0.000000000000000000e+00 0.000000000000000000e+00…
0.000000000000000000e+00 7.046625984459656822e-01 5.108668776493862085e-01 5.108668776493862085e-01 7.554432214458960404e-01 8.502656540121757978e-01 7.603774569461564381e-01 5.108668776493862085e-01 0.000000000000000000e+00 4.640809743182450209e-01 0.000000000000000000e+00 7.602016670395390641e-01 7.037685606909700464e-01 0.000000000000000000e+00 0.000000000000000000e+00 0.000000000000000000e+00…
0.000000000000000000e+00 0.000000000000000000e+00 0.000000000000000000e+00 0.000000000000000000e+00 0.000000000000000000e+00 0.000000000000000000e+00 0.000000000000000000e+00 0.000000000000000000e+00 0.000000000000000000e+00 0.000000000000000000e+00 0.000000000000000000e+00 0.000000000000000000e+00 0.000000000000000000e+00 0.000000000000000000e+00 0.000000000000000000e+00 0.000000000000000000e+00…
0.000000000000000000e+00 7.245804013891139483e-01 4.169977488681033684e-01 4.169977488681033684e-01 7.681377850300310506e-01 8.230251840209916736e-01 7.617709135660073461e-01 4.169977488681033684e-01 0.000000000000000000e+00 4.116679882035102489e-01 0.000000000000000000e+00 7.616555514397898019e-01 7.635738475157961558e-01 0.000000000000000000e+00 0.000000000000000000e+00 0.000000000000000000e+00…
0.000000000000000000e+00 7.396201048063293371e-01 4.940906518053913010e-01 4.940906518053913010e-01 6.354130448150949739e-01 6.618580014543085088e-01 6.207001445342047452e-01 4.940906518053913010e-01 0.000000000000000000e+00 4.624521678631203780e-01 0.000000000000000000e+00 6.276553346840176850e-01 5.853564052101997151e-01 0.000000000000000000e+00 0.000000000000000000e+00 0.000000000000000000e+00…
0.000000000000000000e+00 5.557988465806530387e-01 5.869296371986558736e-01 5.869296371986558736e-01 3.524984247231846557e-01 4.790220970882191343e-01 4.605697319139769319e-01 5.869296371986558736e-01 0.000000000000000000e+00 4.978400135630609014e-01 0.000000000000000000e+00 4.956262147288978404e-01 4.008990980634772883e-01 0.000000000000000000e+00 0.000000000000000000e+00 0.000000000000000000e+00…
0.000000000000000000e+00 4.305446106835852937e-01 1.000000000000000000e+00 1.000000000000000000e+00 3.416854454489762771e-01 5.108668776493862085e-01 4.744512461410693716e-01 1.000000000000000000e+00 0.000000000000000000e+00 5.454265894911499712e-01 0.000000000000000000e+00 5.220279013898905252e-01 3.963768384950770995e-01 0.000000000000000000e+00 0.000000000000000000e+00 0.000000000000000000e+00…
0.000000000000000000e+00 4.280466374679403052e-01 5.828974043091744717e-01 5.828974043091744717e-01 3.517355698522016683e-01 4.770059806434783778e-01 4.590841724283785119e-01 5.828974043091744717e-01 0.000000000000000000e+00 7.014265178529464073e-01 0.000000000000000000e+00 4.941406552432994204e-01 3.998910398411069655e-01 0.000000000000000000e+00 0.000000000000000000e+00 0.000000000000000000e+00…
0.000000000000000000e+00 5.636745820926664097e-01 4.428883843477277593e-01 4.428883843477277593e-01 3.502773784740130791e-01 4.219543513648269517e-01 5.741658789557546605e-01 4.428883843477277593e-01 0.000000000000000000e+00 4.301093586887204667e-01 0.000000000000000000e+00 6.427534042208933318e-01 5.160944685150369304e-01 0.000000000000000000e+00 0.000000000000000000e+00 0.000000000000000000e+00…
0.000000000000000000e+00 0.000000000000000000e+00 0.000000000000000000e+00 0.000000000000000000e+00 0.000000000000000000e+00 0.000000000000000000e+00 0.000000000000000000e+00 0.000000000000000000e+00 0.000000000000000000e+00 0.000000000000000000e+00 0.000000000000000000e+00 0.000000000000000000e+00 0.000000000000000000e+00 0.000000000000000000e+00 0.000000000000000000e+00 0.000000000000000000e+00…
0.000000000000000000e+00 7.539672317811305646e-01 3.330413841594259128e-01 3.330413841594259128e-01 7.952815712522079972e-01 6.682429045954031421e-01 7.166890077697471995e-01 3.330413841594259128e-01 0.000000000000000000e+00 3.375495867640264658e-01 0.000000000000000000e+00 7.358279895697016348e-01 7.378711754533409106e-01 0.000000000000000000e+00 0.000000000000000000e+00 0.000000000000000000e+00…
0.000000000000000000e+00 4.305446106835852937e-01 1.000000000000000000e+00 1.000000000000000000e+00 3.416854454489762771e-01 5.108668776493862085e-01 4.744512461410693716e-01 1.000000000000000000e+00 0.000000000000000000e+00 5.454265894911499712e-01 0.000000000000000000e+00 5.220279013898905252e-01 3.963768384950770995e-01 0.000000000000000000e+00 0.000000000000000000e+00 0.000000000000000000e+00…
0.000000000000000000e+00 6.994637534023060432e-01 4.816940871349358888e-01 4.816940871349358888e-01 8.031555484971448777e-01 8.319147071319806797e-01 8.407468316541883979e-01 4.816940871349358888e-01 0.000000000000000000e+00 4.487720992049099022e-01 0.000000000000000000e+00 7.501152074945079962e-01 7.626309845565151235e-01 0.000000000000000000e+00 0.000000000000000000e+00 0.000000000000000000e+00…
0.000000000000000000e+00 7.375836282214672801e-01 4.821433767787665636e-01 4.821433767787665636e-01 8.410478091069256701e-01 8.393628491506291978e-01 7.596611920167738452e-01 4.821433767787665636e-01 0.000000000000000000e+00 4.509994035585666028e-01 0.000000000000000000e+00 7.595006881889926342e-01 7.067918012889254920e-01 0.000000000000000000e+00 0.000000000000000000e+00 0.000000000000000000e+00…
0.000000000000000000e+00 4.305446106835852937e-01 1.000000000000000000e+00 1.000000000000000000e+00 3.416854454489762771e-01 5.108668776493862085e-01 4.744512461410693716e-01 1.000000000000000000e+00 0.000000000000000000e+00 5.454265894911499712e-01 0.000000000000000000e+00 5.220279013898905252e-01 3.963768384950770995e-01 0.000000000000000000e+00 0.000000000000000000e+00 0.000000000000000000e+00…
0.000000000000000000e+00 4.305446106835852937e-01 1.000000000000000000e+00 1.000000000000000000e+00 3.416854454489762771e-01 5.108668776493862085e-01 4.744512461410693716e-01 1.000000000000000000e+00 0.000000000000000000e+00 5.454265894911499712e-01 0.000000000000000000e+00 5.220279013898905252e-01 3.963768384950770995e-01 0.000000000000000000e+00 0.000000000000000000e+00 0.000000000000000000e+00…
0.000000000000000000e+00 7.046625984459656822e-01 5.108668776493862085e-01 5.108668776493862085e-01 7.554432214458960404e-01 8.502656540121757978e-01 7.603774569461564381e-01 5.108668776493862085e-01 0.000000000000000000e+00 4.640809743182450209e-01 0.000000000000000000e+00 7.602016670395390641e-01 7.037685606909700464e-01 0.000000000000000000e+00 0.000000000000000000e+00 0.000000000000000000e+00…
0.000000000000000000e+00 0.000000000000000000e+00 0.000000000000000000e+00 0.000000000000000000e+00 0.000000000000000000e+00 0.000000000000000000e+00 0.000000000000000000e+00 0.000000000000000000e+00 0.000000000000000000e+00 0.000000000000000000e+00 0.000000000000000000e+00 0.000000000000000000e+00 0.000000000000000000e+00 0.000000000000000000e+00 0.000000000000000000e+00 0.000000000000000000e+00…
0.000000000000000000e+00 6.885437372628930852e-01 3.522295805089117327e-01 3.522295805089117327e-01 7.743194568318821913e-01 6.641077309856213695e-01 7.208101448365198394e-01 3.522295805089117327e-01 0.000000000000000000e+00 3.557512035071614398e-01 0.000000000000000000e+00 6.848203161130352878e-01 7.758628604667823225e-01 0.000000000000000000e+00 0.000000000000000000e+00 0.000000000000000000e+00…
0.000000000000000000e+00 7.403096971386278202e-01 4.546070909950739591e-01 4.546070909950739591e-01 8.430583286270190158e-01 9.537430244530031853e-01 7.617114833971740939e-01 4.546070909950739591e-01 0.000000000000000000e+00 4.354370999402716325e-01 0.000000000000000000e+00 7.615638198756152777e-01 7.399718239347763404e-01 0.000000000000000000e+00 0.000000000000000000e+00 0.000000000000000000e+00…
0.000000000000000000e+00 7.469693609899455966e-01 3.683974795549034287e-01 3.683974795549034287e-01 8.373756876266374993e-01 8.018601330025711960e-01 7.508364475764935930e-01 3.683974795549034287e-01 0.000000000000000000e+00 3.725333670846271983e-01 0.000000000000000000e+00 7.507505966918663898e-01 7.815471267622421392e-01 0.000000000000000000e+00 0.000000000000000000e+00 0.000000000000000000e+00…
0.000000000000000000e+00 6.017687821603179277e-01 6.011382382490030318e-01 6.011382382490030318e-01 3.551865384354124799e-01 4.861263976133926024e-01 5.928124130723463336e-01 6.011382382490030318e-01 0.000000000000000000e+00 5.054907987440169226e-01 0.000000000000000000e+00 7.358304011403208333e-01 5.080076843653248408e-01 0.000000000000000000e+00 0.000000000000000000e+00 0.000000000000000000e+00…
0.000000000000000000e+00 7.375836282214672801e-01 4.821433767787666747e-01 4.821433767787666747e-01 8.458763039614211054e-01 9.724600455842506985e-01 7.596611920167738452e-01 4.821433767787666747e-01 0.000000000000000000e+00 4.509994035585666583e-01 0.000000000000000000e+00 7.595006881889926342e-01 7.371394482887139166e-01 0.000000000000000000e+00 0.000000000000000000e+00 0.000000000000000000e+00…
0.000000000000000000e+00 0.000000000000000000e+00 0.000000000000000000e+00 0.000000000000000000e+00 0.000000000000000000e+00 0.000000000000000000e+00 0.000000000000000000e+00 0.000000000000000000e+00 0.000000000000000000e+00 0.000000000000000000e+00 0.000000000000000000e+00 0.000000000000000000e+00 0.000000000000000000e+00 0.000000000000000000e+00 0.000000000000000000e+00 0.000000000000000000e+00…
0.000000000000000000e+00 0.000000000000000000e+00 0.000000000000000000e+00 0.000000000000000000e+00 0.000000000000000000e+00 0.000000000000000000e+00 0.000000000000000000e+00 0.000000000000000000e+00 0.000000000000000000e+00 0.000000000000000000e+00 0.000000000000000000e+00 0.000000000000000000e+00 0.000000000000000000e+00 0.000000000000000000e+00 0.000000000000000000e+00 0.000000000000000000e+00…
0.000000000000000000e+00 7.107929306300372341e-01 5.869296371986558736e-01 5.869296371986558736e-01 7.629929749415159668e-01 8.837646357600684732e-01 7.755990017008120851e-01 5.869296371986558736e-01 0.000000000000000000e+00 4.978400135630608458e-01 0.000000000000000000e+00 7.754047075934981104e-01 7.100539734705445527e-01 0.000000000000000000e+00 0.000000000000000000e+00 0.000000000000000000e+00…
0.000000000000000000e+00 4.305446106835852937e-01 1.000000000000000000e+00 1.000000000000000000e+00 3.416854454489762771e-01 5.108668776493862085e-01 4.744512461410693716e-01 1.000000000000000000e+00 0.000000000000000000e+00 5.454265894911499712e-01 0.000000000000000000e+00 5.220279013898905252e-01 3.963768384950770995e-01 0.000000000000000000e+00 0.000000000000000000e+00 0.000000000000000000e+00…
0.000000000000000000e+00 7.359892018005860237e-01 5.108668776493862085e-01 5.108668776493862085e-01 7.780193240818666922e-01 8.502656540121757978e-01 7.603774569461564381e-01 5.108668776493862085e-01 0.000000000000000000e+00 4.640809743182450209e-01 0.000000000000000000e+00 8.021287147920559413e-01 7.037685606909700464e-01 0.000000000000000000e+00 0.000000000000000000e+00 0.000000000000000000e+00…
0.000000000000000000e+00 0.000000000000000000e+00 0.000000000000000000e+00 0.000000000000000000e+00 0.000000000000000000e+00 0.000000000000000000e+00 0.000000000000000000e+00 0.000000000000000000e+00 0.000000000000000000e+00 0.000000000000000000e+00 0.000000000000000000e+00 0.000000000000000000e+00 0.000000000000000000e+00 0.000000000000000000e+00 0.000000000000000000e+00 0.000000000000000000e+00…
0.000000000000000000e+00 0.000000000000000000e+00 0.000000000000000000e+00 0.000000000000000000e+00 0.000000000000000000e+00 0.000000000000000000e+00 0.000000000000000000e+00 0.000000000000000000e+00 0.000000000000000000e+00 0.000000000000000000e+00 0.000000000000000000e+00 0.000000000000000000e+00 0.000000000000000000e+00 0.000000000000000000e+00 0.000000000000000000e+00 0.000000000000000000e+00…
0.000000000000000000e+00 6.497607467552268812e-01 7.799003322259135951e-01 7.799003322259135951e-01 6.631181273892664541e-01 8.304615736113801772e-01 7.134638058746330946e-01 7.799003322259135951e-01 0.000000000000000000e+00 5.483014044832854594e-01 0.000000000000000000e+00 7.243312904837158062e-01 6.320014023114322033e-01 0.000000000000000000e+00 0.000000000000000000e+00 0.000000000000000000e+00…
0.000000000000000000e+00 7.572163167626242419e-01 4.013295189007250463e-01 4.013295189007250463e-01 8.130421485669534487e-01 7.966421156945566739e-01 7.471862653316579950e-01 4.013295189007250463e-01 0.000000000000000000e+00 3.997379332766125559e-01 0.000000000000000000e+00 7.931287555538267808e-01 7.850887527238079588e-01 0.000000000000000000e+00 0.000000000000000000e+00 0.000000000000000000e+00…
0.000000000000000000e+00 7.380005064911344670e-01 5.454265894911499712e-01 5.454265894911499712e-01 7.807132520554912469e-01 8.679504736200702730e-01 7.691466617987762211e-01 5.454265894911499712e-01 0.000000000000000000e+00 4.804875308470285544e-01 0.000000000000000000e+00 8.084526474774522686e-01 7.078642572701843161e-01 0.000000000000000000e+00 0.000000000000000000e+00 0.000000000000000000e+00…
0.000000000000000000e+00 7.095490975869238603e-01 4.731015397467276395e-01 4.731015397467276395e-01 8.233119256458131252e-01 8.969974909295329590e-01 7.625437506266451448e-01 4.731015397467276395e-01 0.000000000000000000e+00 4.451488031260708023e-01 0.000000000000000000e+00 7.623832467988639339e-01 7.837308132836825481e-01 0.000000000000000000e+00 0.000000000000000000e+00 0.000000000000000000e+00…
0.000000000000000000e+00 4.383430769787818870e-01 7.004384844042126357e-01 7.004384844042126357e-01 3.553179050396658711e-01 5.083328600721283008e-01 4.790888157644726530e-01 7.004384844042126357e-01 0.000000000000000000e+00 5.332368307227511872e-01 0.000000000000000000e+00 5.182695906752664561e-01 4.084176810541475522e-01 0.000000000000000000e+00 0.000000000000000000e+00 0.000000000000000000e+00…
0.000000000000000000e+00 0.000000000000000000e+00 0.000000000000000000e+00 0.000000000000000000e+00 0.000000000000000000e+00 0.000000000000000000e+00 0.000000000000000000e+00 0.000000000000000000e+00 0.000000000000000000e+00 0.000000000000000000e+00 0.000000000000000000e+00 0.000000000000000000e+00 0.000000000000000000e+00 0.000000000000000000e+00 0.000000000000000000e+00 0.000000000000000000e+00…
0.000000000000000000e+00 7.375836282214672801e-01 4.821433767787666747e-01 4.821433767787666747e-01 8.458763039614211054e-01 9.724600455842506985e-01 7.596611920167738452e-01 4.821433767787666747e-01 0.000000000000000000e+00 4.509994035585666583e-01 0.000000000000000000e+00 7.595006881889926342e-01 7.371394482887139166e-01 0.000000000000000000e+00 0.000000000000000000e+00 0.000000000000000000e+00…
0.000000000000000000e+00 0.000000000000000000e+00 0.000000000000000000e+00 0.000000000000000000e+00 0.000000000000000000e+00 0.000000000000000000e+00 0.000000000000000000e+00 0.000000000000000000e+00 0.000000000000000000e+00 0.000000000000000000e+00 0.000000000000000000e+00 0.000000000000000000e+00 0.000000000000000000e+00 0.000000000000000000e+00 0.000000000000000000e+00 0.000000000000000000e+00…
0.000000000000000000e+00 0.000000000000000000e+00 0.000000000000000000e+00 0.000000000000000000e+00 0.000000000000000000e+00 0.000000000000000000e+00 0.000000000000000000e+00 0.000000000000000000e+00 0.000000000000000000e+00 0.000000000000000000e+00 0.000000000000000000e+00 0.000000000000000000e+00 0.000000000000000000e+00 0.000000000000000000e+00 0.000000000000000000e+00 0.000000000000000000e+00…
0.000000000000000000e+00 7.512630590509491446e-01 4.266124414259897524e-01 4.266124414259897524e-01 8.454832269956574775e-01 8.582627827637255846e-01 7.509012092030815655e-01 4.266124414259897524e-01 0.000000000000000000e+00 4.172666351104307170e-01 0.000000000000000000e+00 7.833744097498924752e-01 7.726447891430058279e-01 0.000000000000000000e+00 0.000000000000000000e+00 0.000000000000000000e+00…
0.000000000000000000e+00 0.000000000000000000e+00 0.000000000000000000e+00 0.000000000000000000e+00 0.000000000000000000e+00 0.000000000000000000e+00 0.000000000000000000e+00 0.000000000000000000e+00 0.000000000000000000e+00 0.000000000000000000e+00 0.000000000000000000e+00 0.000000000000000000e+00 0.000000000000000000e+00 0.000000000000000000e+00 0.000000000000000000e+00 0.000000000000000000e+00…
0.000000000000000000e+00 7.714876297663524340e-01 4.969727754298728373e-01 4.969727754298728373e-01 8.003402050158110459e-01 8.582256925202709219e-01 7.706142229326853332e-01 4.969727754298728373e-01 0.000000000000000000e+00 4.583212793892454950e-01 0.000000000000000000e+00 8.416162532760370629e-01 7.128594557864159631e-01 0.000000000000000000e+00 0.000000000000000000e+00 0.000000000000000000e+00…
0.000000000000000000e+00 7.375836282214672801e-01 4.821433767787666747e-01 4.821433767787666747e-01 8.458763039614211054e-01 9.724600455842506985e-01 7.596611920167738452e-01 4.821433767787666747e-01 0.000000000000000000e+00 4.509994035585666583e-01 0.000000000000000000e+00 7.595006881889926342e-01 7.371394482887139166e-01 0.000000000000000000e+00 0.000000000000000000e+00 0.000000000000000000e+00…
0.000000000000000000e+00 6.989978552069163742e-01 4.344658898301319017e-01 4.344658898301319017e-01 6.938845346388282653e-01 6.634519510086108740e-01 7.530397020625468896e-01 4.344658898301319017e-01 0.000000000000000000e+00 4.282253097518859963e-01 0.000000000000000000e+00 7.199052652617632386e-01 7.325118691156604633e-01 0.000000000000000000e+00 0.000000000000000000e+00 0.000000000000000000e+00…
0.000000000000000000e+00 6.811686468787659932e-01 6.375627624376020153e-01 6.375627624376020153e-01 6.868044174501278798e-01 8.184121638647459118e-01 7.177612063617024862e-01 6.375627624376020153e-01 0.000000000000000000e+00 5.157324408795677106e-01 0.000000000000000000e+00 7.274211926808870077e-01 6.409005880852710613e-01 0.000000000000000000e+00 0.000000000000000000e+00 0.000000000000000000e+00…
0.000000000000000000e+00 7.095490975869238603e-01 4.731015397467276395e-01 4.731015397467276395e-01 7.568991537788658519e-01 8.430461184854647350e-01 7.625437506266451448e-01 4.731015397467276395e-01 0.000000000000000000e+00 4.451488031260708023e-01 0.000000000000000000e+00 7.623832467988639339e-01 7.088636402897704469e-01 0.000000000000000000e+00 0.000000000000000000e+00 0.000000000000000000e+00…
0.000000000000000000e+00 0.000000000000000000e+00 0.000000000000000000e+00 0.000000000000000000e+00 0.000000000000000000e+00 0.000000000000000000e+00 0.000000000000000000e+00 0.000000000000000000e+00 0.000000000000000000e+00 0.000000000000000000e+00 0.000000000000000000e+00 0.000000000000000000e+00 0.000000000000000000e+00 0.000000000000000000e+00 0.000000000000000000e+00 0.000000000000000000e+00…
0.000000000000000000e+00 0.000000000000000000e+00 0.000000000000000000e+00 0.000000000000000000e+00 0.000000000000000000e+00 0.000000000000000000e+00 0.000000000000000000e+00 0.000000000000000000e+00 0.000000000000000000e+00 0.000000000000000000e+00 0.000000000000000000e+00 0.000000000000000000e+00 0.000000000000000000e+00 0.000000000000000000e+00 0.000000000000000000e+00 0.000000000000000000e+00…
0.000000000000000000e+00 6.137996574694872809e-01 4.656038539147749900e-01 4.656038539147749900e-01 5.747698416125380794e-01 5.676871503376677008e-01 6.288166694938063239e-01 4.656038539147749900e-01 0.000000000000000000e+00 5.937942043425944449e-01 0.000000000000000000e+00 6.342504117983476242e-01 7.056346658416556838e-01 0.000000000000000000e+00 0.000000000000000000e+00 0.000000000000000000e+00…
0.000000000000000000e+00 4.305446106835852937e-01 1.000000000000000000e+00 1.000000000000000000e+00 3.416854454489762771e-01 5.108668776493862085e-01 4.744512461410693716e-01 1.000000000000000000e+00 0.000000000000000000e+00 5.454265894911499712e-01 0.000000000000000000e+00 5.220279013898905252e-01 3.963768384950770995e-01 0.000000000000000000e+00 0.000000000000000000e+00 0.000000000000000000e+00…
0.000000000000000000e+00 7.046625984459656822e-01 5.108668776493862085e-01 5.108668776493862085e-01 7.554432214458960404e-01 8.502656540121757978e-01 7.603774569461564381e-01 5.108668776493862085e-01 0.000000000000000000e+00 4.640809743182450209e-01 0.000000000000000000e+00 7.602016670395390641e-01 7.037685606909700464e-01 0.000000000000000000e+00 0.000000000000000000e+00 0.000000000000000000e+00…
0.000000000000000000e+00 7.574123622056883054e-01 4.821433767787666747e-01 4.821433767787666747e-01 8.241572356552165912e-01 8.393628491506291978e-01 7.596611920167738452e-01 4.821433767787666747e-01 0.000000000000000000e+00 4.509994035585666583e-01 0.000000000000000000e+00 7.595006881889926342e-01 7.067918012889254920e-01 0.000000000000000000e+00 0.000000000000000000e+00 0.000000000000000000e+00…
0.000000000000000000e+00 7.521022147601200691e-01 3.347817351710851708e-01 3.347817351710851708e-01 8.829352080133128222e-01 7.646105656622911306e-01 7.762482331975094629e-01 3.347817351710851708e-01 0.000000000000000000e+00 3.420209658833849864e-01 0.000000000000000000e+00 7.557159819398040490e-01 7.993038712430363679e-01 0.000000000000000000e+00 0.000000000000000000e+00 0.000000000000000000e+00…
0.000000000000000000e+00 7.634784098693542242e-01 3.926724065904004246e-01 3.926724065904004246e-01 7.497614384814352828e-01 6.804023665860569059e-01 6.766675424875212563e-01 3.926724065904004246e-01 0.000000000000000000e+00 3.928018500357828291e-01 0.000000000000000000e+00 7.219237948135353022e-01 7.669016838557360938e-01 0.000000000000000000e+00 0.000000000000000000e+00 0.000000000000000000e+00…
0.000000000000000000e+00 5.118920334854833998e-01 6.375627624376020153e-01 6.375627624376020153e-01 3.544253008053570020e-01 4.940906518053914120e-01 4.704274455889212447e-01 6.375627624376020153e-01 0.000000000000000000e+00 5.157324408795677106e-01 0.000000000000000000e+00 5.074315107824488580e-01 4.052608837041624112e-01 0.000000000000000000e+00 0.000000000000000000e+00 0.000000000000000000e+00…
0.000000000000000000e+00 0.000000000000000000e+00 0.000000000000000000e+00 0.000000000000000000e+00 0.000000000000000000e+00 0.000000000000000000e+00 0.000000000000000000e+00 0.000000000000000000e+00 0.000000000000000000e+00 0.000000000000000000e+00 0.000000000000000000e+00 0.000000000000000000e+00 0.000000000000000000e+00 0.000000000000000000e+00 0.000000000000000000e+00 0.000000000000000000e+00…
0.000000000000000000e+00 7.375836282214672801e-01 4.821433767787666747e-01 4.821433767787666747e-01 8.458763039614211054e-01 9.724600455842506985e-01 7.596611920167738452e-01 4.821433767787666747e-01 0.000000000000000000e+00 4.509994035585666583e-01 0.000000000000000000e+00 7.595006881889926342e-01 7.371394482887139166e-01 0.000000000000000000e+00 0.000000000000000000e+00 0.000000000000000000e+00…
0.000000000000000000e+00 0.000000000000000000e+00 0.000000000000000000e+00 0.000000000000000000e+00 0.000000000000000000e+00 0.000000000000000000e+00 0.000000000000000000e+00 0.000000000000000000e+00 0.000000000000000000e+00 0.000000000000000000e+00 0.000000000000000000e+00 0.000000000000000000e+00 0.000000000000000000e+00 0.000000000000000000e+00 0.000000000000000000e+00 0.000000000000000000e+00…
0.000000000000000000e+00 0.000000000000000000e+00 0.000000000000000000e+00 0.000000000000000000e+00 0.000000000000000000e+00 0.000000000000000000e+00 0.000000000000000000e+00 0.000000000000000000e+00 0.000000000000000000e+00 0.000000000000000000e+00 0.000000000000000000e+00 0.000000000000000000e+00 0.000000000000000000e+00 0.000000000000000000e+00 0.000000000000000000e+00 0.000000000000000000e+00…
0.000000000000000000e+00 7.095490975869238603e-01 4.731015397467276395e-01 4.731015397467276395e-01 8.233119256458131252e-01 8.969974909295329590e-01 7.625437506266451448e-01 4.731015397467276395e-01 0.000000000000000000e+00 4.451488031260708023e-01 0.000000000000000000e+00 7.623832467988639339e-01 7.837308132836825481e-01 0.000000000000000000e+00 0.000000000000000000e+00 0.000000000000000000e+00…
0.000000000000000000e+00 7.107929306300372341e-01 5.869296371986558736e-01 5.869296371986558736e-01 7.950474282834766315e-01 8.837646357600684732e-01 7.755990017008120851e-01 5.869296371986558736e-01 0.000000000000000000e+00 4.978400135630609014e-01 0.000000000000000000e+00 7.754047075934981104e-01 7.100539734705445527e-01 0.000000000000000000e+00 0.000000000000000000e+00 0.000000000000000000e+00…
0.000000000000000000e+00 7.387760941979246709e-01 4.091048914856850183e-01 4.091048914856850183e-01 8.338613941562524889e-01 8.663266712076937992e-01 7.605236453434675026e-01 4.091048914856850183e-01 0.000000000000000000e+00 4.051389509211237305e-01 0.000000000000000000e+00 7.876312216735886773e-01 7.822439815087077752e-01 0.000000000000000000e+00 0.000000000000000000e+00 0.000000000000000000e+00…
0.000000000000000000e+00 5.437437310746833230e-01 5.394440031832912208e-01 5.394440031832912208e-01 3.626297143752059138e-01 4.739825518811488503e-01 4.598348469996162424e-01 5.394440031832912208e-01 0.000000000000000000e+00 6.359725606683075405e-01 0.000000000000000000e+00 4.887945501945508697e-01 4.078297287625930467e-01 0.000000000000000000e+00 0.000000000000000000e+00 0.000000000000000000e+00…
0.000000000000000000e+00 0.000000000000000000e+00 0.000000000000000000e+00 0.000000000000000000e+00 0.000000000000000000e+00 0.000000000000000000e+00 0.000000000000000000e+00 0.000000000000000000e+00 0.000000000000000000e+00 0.000000000000000000e+00 0.000000000000000000e+00 0.000000000000000000e+00 0.000000000000000000e+00 0.000000000000000000e+00 0.000000000000000000e+00 0.000000000000000000e+00…
0.000000000000000000e+00 7.184793190210599922e-01 4.428542538451224475e-01 4.428542538451224475e-01 8.157180818144708079e-01 8.115912100826971898e-01 8.882556716596690105e-01 4.428542538451224475e-01 0.000000000000000000e+00 4.273956850481995806e-01 0.000000000000000000e+00 7.436723498115779263e-01 7.844184061584630330e-01 0.000000000000000000e+00 0.000000000000000000e+00 0.000000000000000000e+00…
0.000000000000000000e+00 0.000000000000000000e+00 0.000000000000000000e+00 0.000000000000000000e+00 0.000000000000000000e+00 0.000000000000000000e+00 0.000000000000000000e+00 0.000000000000000000e+00 0.000000000000000000e+00 0.000000000000000000e+00 0.000000000000000000e+00 0.000000000000000000e+00 0.000000000000000000e+00 0.000000000000000000e+00 0.000000000000000000e+00 0.000000000000000000e+00…
0.000000000000000000e+00 0.000000000000000000e+00 0.000000000000000000e+00 0.000000000000000000e+00 0.000000000000000000e+00 0.000000000000000000e+00 0.000000000000000000e+00 0.000000000000000000e+00 0.000000000000000000e+00 0.000000000000000000e+00 0.000000000000000000e+00 0.000000000000000000e+00 0.000000000000000000e+00 0.000000000000000000e+00 0.000000000000000000e+00 0.000000000000000000e+00…
0.000000000000000000e+00 7.048787137145239301e-01 4.268958758166334078e-01 4.268958758166334078e-01 8.515477583496433578e-01 9.456317739351225438e-01 7.499622976064312940e-01 4.268958758166334078e-01 0.000000000000000000e+00 4.169977488681033684e-01 0.000000000000000000e+00 7.498203134510863510e-01 7.819163888334816903e-01 0.000000000000000000e+00 0.000000000000000000e+00 0.000000000000000000e+00…
0.000000000000000000e+00 4.305446106835852937e-01 1.000000000000000000e+00 1.000000000000000000e+00 3.416854454489762771e-01 5.108668776493862085e-01 4.744512461410693716e-01 1.000000000000000000e+00 0.000000000000000000e+00 5.454265894911499712e-01 0.000000000000000000e+00 5.220279013898905252e-01 3.963768384950770995e-01 0.000000000000000000e+00 0.000000000000000000e+00 0.000000000000000000e+00…
0.000000000000000000e+00 7.261755172694027705e-01 3.836940901939285276e-01 3.836940901939285276e-01 8.233442913432881261e-01 8.790482971030473269e-01 7.304705158409974253e-01 3.836940901939285276e-01 0.000000000000000000e+00 3.860497892233757389e-01 0.000000000000000000e+00 7.303551537147796591e-01 7.272801352806003150e-01 0.000000000000000000e+00 0.000000000000000000e+00 0.000000000000000000e+00…
0.000000000000000000e+00 4.305446106835852937e-01 1.000000000000000000e+00 1.000000000000000000e+00 3.416854454489762771e-01 5.108668776493862085e-01 4.744512461410693716e-01 1.000000000000000000e+00 0.000000000000000000e+00 5.454265894911499712e-01 0.000000000000000000e+00 5.220279013898905252e-01 3.963768384950770995e-01 0.000000000000000000e+00 0.000000000000000000e+00 0.000000000000000000e+00…
0.000000000000000000e+00 0.000000000000000000e+00 0.000000000000000000e+00 0.000000000000000000e+00 0.000000000000000000e+00 0.000000000000000000e+00 0.000000000000000000e+00 0.000000000000000000e+00 0.000000000000000000e+00 0.000000000000000000e+00 0.000000000000000000e+00 0.000000000000000000e+00 0.000000000000000000e+00 0.000000000000000000e+00 0.000000000000000000e+00 0.000000000000000000e+00…
0.000000000000000000e+00 4.290199350619530172e-01 5.869296371986558736e-01 5.869296371986558736e-01 3.524984247231846557e-01 4.790220970882190232e-01 4.605697319139769319e-01 5.869296371986558736e-01 0.000000000000000000e+00 4.978400135630608458e-01 0.000000000000000000e+00 4.956262147288978404e-01 4.008990980634772883e-01 0.000000000000000000e+00 0.000000000000000000e+00 0.000000000000000000e+00…
0.000000000000000000e+00 4.305446106835852937e-01 1.000000000000000000e+00 1.000000000000000000e+00 3.416854454489762771e-01 5.108668776493862085e-01 4.744512461410693716e-01 1.000000000000000000e+00 0.000000000000000000e+00 5.454265894911499712e-01 0.000000000000000000e+00 5.220279013898905252e-01 3.963768384950770995e-01 0.000000000000000000e+00 0.000000000000000000e+00 0.000000000000000000e+00…
0.000000000000000000e+00 7.015122852335234915e-01 3.206605701274972686e-01 3.206605701274972686e-01 6.725370983595799768e-01 5.972726220712295531e-01 6.369816389466852469e-01 3.206605701274972686e-01 0.000000000000000000e+00 3.233078550381250915e-01 0.000000000000000000e+00 6.589268088247728361e-01 7.015099558020665427e-01 0.000000000000000000e+00 0.000000000000000000e+00 0.000000000000000000e+00…
0.000000000000000000e+00 0.000000000000000000e+00 0.000000000000000000e+00 0.000000000000000000e+00 0.000000000000000000e+00 0.000000000000000000e+00 0.000000000000000000e+00 0.000000000000000000e+00 0.000000000000000000e+00 0.000000000000000000e+00 0.000000000000000000e+00 0.000000000000000000e+00 0.000000000000000000e+00 0.000000000000000000e+00 0.000000000000000000e+00 0.000000000000000000e+00…
0.000000000000000000e+00 7.375836282214672801e-01 4.821433767787665636e-01 4.821433767787665636e-01 8.410478091069256701e-01 8.393628491506291978e-01 7.596611920167738452e-01 4.821433767787665636e-01 0.000000000000000000e+00 4.509994035585666028e-01 0.000000000000000000e+00 7.595006881889926342e-01 7.067918012889254920e-01 0.000000000000000000e+00 0.000000000000000000e+00 0.000000000000000000e+00…
0.000000000000000000e+00 7.046625984459656822e-01 5.108668776493862085e-01 5.108668776493862085e-01 8.252617764855071369e-01 1.000000000000000000e+00 7.603774569461564381e-01 5.108668776493862085e-01 0.000000000000000000e+00 4.640809743182450209e-01 0.000000000000000000e+00 7.602016670395390641e-01 7.361393841574110919e-01 0.000000000000000000e+00 0.000000000000000000e+00 0.000000000000000000e+00…
0.000000000000000000e+00 7.353352291389467776e-01 4.466036156027919923e-01 4.466036156027919923e-01 7.756855373122825137e-01 8.124370834892831184e-01 7.444967120584052855e-01 4.466036156027919923e-01 0.000000000000000000e+00 4.299610378297629154e-01 0.000000000000000000e+00 7.443490485368468024e-01 6.987514125388221142e-01 0.000000000000000000e+00 0.000000000000000000e+00 0.000000000000000000e+00…
0.000000000000000000e+00 6.831358108344057767e-01 5.162826224104644091e-01 5.162826224104644091e-01 6.879345397811729157e-01 7.738319301225529134e-01 6.981740222014187758e-01 5.162826224104644091e-01 0.000000000000000000e+00 4.673304211748919301e-01 0.000000000000000000e+00 7.064540104750055560e-01 6.348756210007155953e-01 0.000000000000000000e+00 0.000000000000000000e+00 0.000000000000000000e+00…
0.000000000000000000e+00 7.412343943473556074e-01 3.317900129021729150e-01 3.317900129021729150e-01 7.727838925458679897e-01 6.652702383972299849e-01 6.917103882280356553e-01 3.317900129021729150e-01 0.000000000000000000e+00 3.598475476220506786e-01 0.000000000000000000e+00 6.983040281086985157e-01 7.100566107660751802e-01 0.000000000000000000e+00 0.000000000000000000e+00 0.000000000000000000e+00…
0.000000000000000000e+00 0.000000000000000000e+00 0.000000000000000000e+00 0.000000000000000000e+00 0.000000000000000000e+00 0.000000000000000000e+00 0.000000000000000000e+00 0.000000000000000000e+00 0.000000000000000000e+00 0.000000000000000000e+00 0.000000000000000000e+00 0.000000000000000000e+00 0.000000000000000000e+00 0.000000000000000000e+00 0.000000000000000000e+00 0.000000000000000000e+00…
0.000000000000000000e+00 7.633157903178465764e-01 3.347458982351916856e-01 3.347458982351916856e-01 8.726380637071542434e-01 7.612492615000423513e-01 8.198089535045044451e-01 3.347458982351916856e-01 0.000000000000000000e+00 3.413188116892296176e-01 0.000000000000000000e+00 7.570854985003746540e-01 8.156570773739670877e-01 0.000000000000000000e+00 0.000000000000000000e+00 0.000000000000000000e+00…
0.000000000000000000e+00 7.046625984459656822e-01 5.108668776493862085e-01 5.108668776493862085e-01 8.252617764855071369e-01 9.109609480117528690e-01 7.603774569461564381e-01 5.108668776493862085e-01 0.000000000000000000e+00 4.640809743182450209e-01 0.000000000000000000e+00 7.602016670395390641e-01 7.836268785511429913e-01 0.000000000000000000e+00 0.000000000000000000e+00 0.000000000000000000e+00…
0.000000000000000000e+00 4.456471507601519333e-01 6.908415941463678100e-01 6.908415941463678100e-01 3.633051060901513196e-01 5.186808818248216379e-01 4.881870561585098800e-01 6.908415941463678100e-01 0.000000000000000000e+00 5.423718567339504970e-01 0.000000000000000000e+00 5.808407031095611517e-01 4.171006240838881496e-01 0.000000000000000000e+00 0.000000000000000000e+00 0.000000000000000000e+00…
0.000000000000000000e+00 6.994637534023060432e-01 4.816940871349358888e-01 4.816940871349358888e-01 8.266856088554839221e-01 8.936191488466063149e-01 7.502830069508246158e-01 4.816940871349358888e-01 0.000000000000000000e+00 4.487720992049099022e-01 0.000000000000000000e+00 7.501152074945079962e-01 7.868071428328664574e-01 0.000000000000000000e+00 0.000000000000000000e+00 0.000000000000000000e+00…
0.000000000000000000e+00 0.000000000000000000e+00 0.000000000000000000e+00 0.000000000000000000e+00 0.000000000000000000e+00 0.000000000000000000e+00 0.000000000000000000e+00 0.000000000000000000e+00 0.000000000000000000e+00 0.000000000000000000e+00 0.000000000000000000e+00 0.000000000000000000e+00 0.000000000000000000e+00 0.000000000000000000e+00 0.000000000000000000e+00 0.000000000000000000e+00…
0.000000000000000000e+00 6.882123197962073391e-01 3.589979828705255893e-01 3.589979828705255893e-01 7.614439687869262174e-01 6.665792300828790040e-01 7.953043335555826099e-01 3.589979828705255893e-01 0.000000000000000000e+00 3.651575363618799197e-01 0.000000000000000000e+00 7.087804194385214362e-01 7.780618213977477104e-01 0.000000000000000000e+00 0.000000000000000000e+00 0.000000000000000000e+00…
0.000000000000000000e+00 0.000000000000000000e+00 0.000000000000000000e+00 0.000000000000000000e+00 0.000000000000000000e+00 0.000000000000000000e+00 0.000000000000000000e+00 0.000000000000000000e+00 0.000000000000000000e+00 0.000000000000000000e+00 0.000000000000000000e+00 0.000000000000000000e+00 0.000000000000000000e+00 0.000000000000000000e+00 0.000000000000000000e+00 0.000000000000000000e+00…
0.000000000000000000e+00 7.086583733721475431e-01 4.361613394231667051e-01 4.361613394231667051e-01 6.867920533561555629e-01 6.842163056476738836e-01 7.442058254235588421e-01 4.361613394231667051e-01 0.000000000000000000e+00 4.251371950488275209e-01 0.000000000000000000e+00 7.440785292842841958e-01 7.161454904364669138e-01 0.000000000000000000e+00 0.000000000000000000e+00 0.000000000000000000e+00…
0.000000000000000000e+00 7.489652468518881445e-01 5.097413591877527628e-01 5.097413591877527628e-01 8.171240877380998580e-01 8.971795861259922455e-01 7.655714854935191660e-01 5.097413591877527628e-01 0.000000000000000000e+00 4.663016442379204762e-01 0.000000000000000000e+00 7.654036860372024353e-01 7.342212684089083341e-01 0.000000000000000000e+00 0.000000000000000000e+00 0.000000000000000000e+00…
0.000000000000000000e+00 8.784320810322056028e-01 5.157324408795677106e-01 5.157324408795677106e-01 7.682953596836784582e-01 7.812965094171929747e-01 8.076183132151255606e-01 5.157324408795677106e-01 0.000000000000000000e+00 4.751223336935562758e-01 0.000000000000000000e+00 9.633167220376522843e-01 7.580120974686529456e-01 0.000000000000000000e+00 0.000000000000000000e+00 0.000000000000000000e+00…
0.000000000000000000e+00 7.107929306300372341e-01 5.869296371986558736e-01 5.869296371986558736e-01 7.629929749415159668e-01 8.837646357600684732e-01 7.755990017008119741e-01 5.869296371986558736e-01 0.000000000000000000e+00 4.978400135630609014e-01 0.000000000000000000e+00 7.754047075934981104e-01 7.100539734705445527e-01 0.000000000000000000e+00 0.000000000000000000e+00 0.000000000000000000e+00…
0.000000000000000000e+00 0.000000000000000000e+00 0.000000000000000000e+00 0.000000000000000000e+00 0.000000000000000000e+00 0.000000000000000000e+00 0.000000000000000000e+00 0.000000000000000000e+00 0.000000000000000000e+00 0.000000000000000000e+00 0.000000000000000000e+00 0.000000000000000000e+00 0.000000000000000000e+00 0.000000000000000000e+00 0.000000000000000000e+00 0.000000000000000000e+00…
0.000000000000000000e+00 0.000000000000000000e+00 0.000000000000000000e+00 0.000000000000000000e+00 0.000000000000000000e+00 0.000000000000000000e+00 0.000000000000000000e+00 0.000000000000000000e+00 0.000000000000000000e+00 0.000000000000000000e+00 0.000000000000000000e+00 0.000000000000000000e+00 0.000000000000000000e+00 0.000000000000000000e+00 0.000000000000000000e+00 0.000000000000000000e+00…
0.000000000000000000e+00 7.375836282214672801e-01 4.821433767787666747e-01 4.821433767787666747e-01 8.458763039614211054e-01 9.724600455842506985e-01 7.596611920167738452e-01 4.821433767787666747e-01 0.000000000000000000e+00 4.509994035585666583e-01 0.000000000000000000e+00 7.595006881889926342e-01 7.371394482887139166e-01 0.000000000000000000e+00 0.000000000000000000e+00 0.000000000000000000e+00…
0.000000000000000000e+00 0.000000000000000000e+00 0.000000000000000000e+00 0.000000000000000000e+00 0.000000000000000000e+00 0.000000000000000000e+00 0.000000000000000000e+00 0.000000000000000000e+00 0.000000000000000000e+00 0.000000000000000000e+00 0.000000000000000000e+00 0.000000000000000000e+00 0.000000000000000000e+00 0.000000000000000000e+00 0.000000000000000000e+00 0.000000000000000000e+00…
0.000000000000000000e+00 0.000000000000000000e+00 0.000000000000000000e+00 0.000000000000000000e+00 0.000000000000000000e+00 0.000000000000000000e+00 0.000000000000000000e+00 0.000000000000000000e+00 0.000000000000000000e+00 0.000000000000000000e+00 0.000000000000000000e+00 0.000000000000000000e+00 0.000000000000000000e+00 0.000000000000000000e+00 0.000000000000000000e+00 0.000000000000000000e+00…
0.000000000000000000e+00 4.305446106835852937e-01 1.000000000000000000e+00 1.000000000000000000e+00 3.416854454489762771e-01 5.108668776493862085e-01 4.744512461410693716e-01 1.000000000000000000e+00 0.000000000000000000e+00 5.454265894911499712e-01 0.000000000000000000e+00 5.220279013898905252e-01 3.963768384950770995e-01 0.000000000000000000e+00 0.000000000000000000e+00 0.000000000000000000e+00…
0.000000000000000000e+00 7.046625984459656822e-01 5.108668776493860975e-01 5.108668776493860975e-01 8.059110248147439703e-01 8.502656540121757978e-01 8.908376974242943058e-01 5.108668776493860975e-01 0.000000000000000000e+00 4.640809743182450209e-01 0.000000000000000000e+00 7.602016670395390641e-01 7.835531030784378403e-01 0.000000000000000000e+00 0.000000000000000000e+00 0.000000000000000000e+00…
0.000000000000000000e+00 7.046625984459656822e-01 5.108668776493862085e-01 5.108668776493862085e-01 8.252617764855071369e-01 9.109609480117528690e-01 7.603774569461564381e-01 5.108668776493862085e-01 0.000000000000000000e+00 4.640809743182450209e-01 0.000000000000000000e+00 7.602016670395390641e-01 7.836268785511429913e-01 0.000000000000000000e+00 0.000000000000000000e+00 0.000000000000000000e+00…
0.000000000000000000e+00 7.359892018005860237e-01 5.108668776493862085e-01 5.108668776493862085e-01 7.780193240818666922e-01 8.502656540121757978e-01 7.603774569461564381e-01 5.108668776493862085e-01 0.000000000000000000e+00 4.640809743182450209e-01 0.000000000000000000e+00 8.021287147920559413e-01 7.037685606909700464e-01 0.000000000000000000e+00 0.000000000000000000e+00 0.000000000000000000e+00…
0.000000000000000000e+00 0.000000000000000000e+00 0.000000000000000000e+00 0.000000000000000000e+00 0.000000000000000000e+00 0.000000000000000000e+00 0.000000000000000000e+00 0.000000000000000000e+00 0.000000000000000000e+00 0.000000000000000000e+00 0.000000000000000000e+00 0.000000000000000000e+00 0.000000000000000000e+00 0.000000000000000000e+00 0.000000000000000000e+00 0.000000000000000000e+00…
0.000000000000000000e+00 7.359892018005859127e-01 5.108668776493862085e-01 5.108668776493862085e-01 8.168726967229520408e-01 8.502656540121757978e-01 7.603774569461564381e-01 5.108668776493862085e-01 0.000000000000000000e+00 4.640809743182450209e-01 0.000000000000000000e+00 7.602016670395390641e-01 7.037685606909700464e-01 0.000000000000000000e+00 0.000000000000000000e+00 0.000000000000000000e+00…
0.000000000000000000e+00 0.000000000000000000e+00 0.000000000000000000e+00 0.000000000000000000e+00 0.000000000000000000e+00 0.000000000000000000e+00 0.000000000000000000e+00 0.000000000000000000e+00 0.000000000000000000e+00 0.000000000000000000e+00 0.000000000000000000e+00 0.000000000000000000e+00 0.000000000000000000e+00 0.000000000000000000e+00 0.000000000000000000e+00 0.000000000000000000e+00…
0.000000000000000000e+00 7.411303959651257545e-01 4.655590025276177268e-01 4.655590025276177268e-01 8.461690998553362819e-01 9.529574551864206100e-01 7.530882601838030377e-01 4.655590025276177268e-01 0.000000000000000000e+00 4.416733747922562681e-01 0.000000000000000000e+00 7.529344440155130158e-01 7.330416113110401755e-01 0.000000000000000000e+00 0.000000000000000000e+00 0.000000000000000000e+00…
0.000000000000000000e+00 0.000000000000000000e+00 0.000000000000000000e+00 0.000000000000000000e+00 0.000000000000000000e+00 0.000000000000000000e+00 0.000000000000000000e+00 0.000000000000000000e+00 0.000000000000000000e+00 0.000000000000000000e+00 0.000000000000000000e+00 0.000000000000000000e+00 0.000000000000000000e+00 0.000000000000000000e+00 0.000000000000000000e+00 0.000000000000000000e+00…
0.000000000000000000e+00 7.353352291389467776e-01 4.466036156027919923e-01 4.466036156027919923e-01 7.756855373122825137e-01 8.124370834892831184e-01 7.444967120584052855e-01 4.466036156027919923e-01 0.000000000000000000e+00 4.299610378297629154e-01 0.000000000000000000e+00 7.443490485368468024e-01 6.987514125388221142e-01 0.000000000000000000e+00 0.000000000000000000e+00 0.000000000000000000e+00…
0.000000000000000000e+00 6.497607467552268812e-01 7.799003322259135951e-01 7.799003322259135951e-01 6.631181273892664541e-01 8.304615736113801772e-01 7.134638058746330946e-01 7.799003322259135951e-01 0.000000000000000000e+00 5.483014044832854594e-01 0.000000000000000000e+00 7.243312904837158062e-01 6.320014023114322033e-01 0.000000000000000000e+00 0.000000000000000000e+00 0.000000000000000000e+00…
0.000000000000000000e+00 0.000000000000000000e+00 0.000000000000000000e+00 0.000000000000000000e+00 0.000000000000000000e+00 0.000000000000000000e+00 0.000000000000000000e+00 0.000000000000000000e+00 0.000000000000000000e+00 0.000000000000000000e+00 0.000000000000000000e+00 0.000000000000000000e+00 0.000000000000000000e+00 0.000000000000000000e+00 0.000000000000000000e+00 0.000000000000000000e+00…
0.000000000000000000e+00 4.342302582511306519e-01 6.375627624376020153e-01 6.375627624376020153e-01 3.544253008053570020e-01 4.940906518053914120e-01 4.704274455889212447e-01 6.375627624376020153e-01 0.000000000000000000e+00 9.215619692455566669e-01 0.000000000000000000e+00 5.074315107824488580e-01 4.052608837041624668e-01 0.000000000000000000e+00 0.000000000000000000e+00 0.000000000000000000e+00…
0.000000000000000000e+00 7.046625984459656822e-01 5.108668776493862085e-01 5.108668776493862085e-01 7.554432214458960404e-01 8.502656540121757978e-01 7.603774569461564381e-01 5.108668776493862085e-01 0.000000000000000000e+00 4.640809743182450209e-01 0.000000000000000000e+00 7.602016670395390641e-01 7.037685606909700464e-01 0.000000000000000000e+00 0.000000000000000000e+00 0.000000000000000000e+00…
0.000000000000000000e+00 7.281398034649089190e-01 3.759970236630730822e-01 3.759970236630730822e-01 7.617408209429706867e-01 7.262996706514155409e-01 7.183255526569140015e-01 3.759970236630730822e-01 0.000000000000000000e+00 3.783843697508677550e-01 0.000000000000000000e+00 7.484590054473879706e-01 7.498181088558329987e-01 0.000000000000000000e+00 0.000000000000000000e+00 0.000000000000000000e+00…
0.000000000000000000e+00 5.039439583154645685e-01 4.816940871349358888e-01 4.816940871349358888e-01 3.437718781429149884e-01 4.361613394231667051e-01 5.571072630631316303e-01 4.816940871349358888e-01 0.000000000000000000e+00 4.487720992049099022e-01 0.000000000000000000e+00 5.873833164032904453e-01 4.908754548788197281e-01 0.000000000000000000e+00 0.000000000000000000e+00 0.000000000000000000e+00…
0.000000000000000000e+00 6.811686468787659932e-01 6.375627624376020153e-01 6.375627624376020153e-01 6.868044174501278798e-01 8.184121638647459118e-01 7.177612063617024862e-01 6.375627624376020153e-01 0.000000000000000000e+00 5.157324408795677106e-01 0.000000000000000000e+00 7.274211926808870077e-01 6.409005880852710613e-01 0.000000000000000000e+00 0.000000000000000000e+00 0.000000000000000000e+00…
0.000000000000000000e+00 6.901647565550417252e-01 4.139664105897948865e-01 4.139664105897948865e-01 8.166527839020841784e-01 7.907448165881609814e-01 8.665296792457491959e-01 4.139664105897948865e-01 0.000000000000000000e+00 4.079471232093164201e-01 0.000000000000000000e+00 7.294471419994956740e-01 8.101770883489458619e-01 0.000000000000000000e+00 0.000000000000000000e+00 0.000000000000000000e+00…
0.000000000000000000e+00 7.359892018005859127e-01 5.108668776493860975e-01 5.108668776493860975e-01 7.780193240818666922e-01 8.502656540121757978e-01 7.603774569461564381e-01 5.108668776493860975e-01 0.000000000000000000e+00 4.640809743182450209e-01 0.000000000000000000e+00 8.021287147920559413e-01 7.037685606909700464e-01 0.000000000000000000e+00 0.000000000000000000e+00 0.000000000000000000e+00…
0.000000000000000000e+00 5.050689985626130030e-01 4.978400135630608458e-01 4.978400135630608458e-01 3.582756844345821312e-01 4.534861037582132992e-01 5.523027228394193910e-01 4.978400135630608458e-01 0.000000000000000000e+00 5.973457722455166596e-01 0.000000000000000000e+00 5.789456497787591749e-01 4.931866877894118262e-01 0.000000000000000000e+00 0.000000000000000000e+00 0.000000000000000000e+00…
0.000000000000000000e+00 6.497607467552268812e-01 7.799003322259135951e-01 7.799003322259135951e-01 6.631181273892664541e-01 8.304615736113801772e-01 7.134638058746330946e-01 7.799003322259135951e-01 0.000000000000000000e+00 5.483014044832854594e-01 0.000000000000000000e+00 7.243312904837158062e-01 6.320014023114322033e-01 0.000000000000000000e+00 0.000000000000000000e+00 0.000000000000000000e+00…
0.000000000000000000e+00 7.465010208941277314e-01 3.766764089340163824e-01 3.766764089340163824e-01 7.532224783824844616e-01 7.599387236715386962e-01 7.567820695298337341e-01 3.766764089340163824e-01 0.000000000000000000e+00 3.796293878575907055e-01 0.000000000000000000e+00 7.785730768814789204e-01 7.573453332713644404e-01 0.000000000000000000e+00 0.000000000000000000e+00 0.000000000000000000e+00…
0.000000000000000000e+00 7.107929306300372341e-01 5.869296371986558736e-01 5.869296371986558736e-01 7.629929749415159668e-01 8.837646357600684732e-01 7.755990017008119741e-01 5.869296371986558736e-01 0.000000000000000000e+00 4.978400135630609014e-01 0.000000000000000000e+00 7.754047075934981104e-01 7.100539734705445527e-01 0.000000000000000000e+00 0.000000000000000000e+00 0.000000000000000000e+00…
0.000000000000000000e+00 9.484556363281415603e-01 5.008853665737764693e-01 5.008853665737764693e-01 7.411691669856546039e-01 7.247830545022729831e-01 7.574362889924508568e-01 5.008853665737764693e-01 0.000000000000000000e+00 4.717081173231647551e-01 0.000000000000000000e+00 8.908920679831879852e-01 7.253993457051663984e-01 0.000000000000000000e+00 0.000000000000000000e+00 0.000000000000000000e+00…
0.000000000000000000e+00 5.163550055140795347e-01 5.869296371986558736e-01 5.869296371986558736e-01 3.524984247231846557e-01 4.790220970882191343e-01 5.844446463790702317e-01 5.869296371986558736e-01 0.000000000000000000e+00 4.978400135630609014e-01 0.000000000000000000e+00 6.195011291939909182e-01 6.032703673994019855e-01 0.000000000000000000e+00 0.000000000000000000e+00 0.000000000000000000e+00…
0.000000000000000000e+00 4.956308625371962373e-01 4.258533912181443615e-01 4.258533912181443615e-01 3.458186520061216629e-01 4.105265176308429687e-01 5.318462540927292315e-01 4.258533912181443615e-01 0.000000000000000000e+00 4.178655732439915949e-01 0.000000000000000000e+00 5.540486932088458660e-01 4.850299214522152402e-01 0.000000000000000000e+00 0.000000000000000000e+00 0.000000000000000000e+00…
0.000000000000000000e+00 7.375836282214672801e-01 4.821433767787665636e-01 4.821433767787665636e-01 8.410478091069256701e-01 8.393628491506291978e-01 7.596611920167738452e-01 4.821433767787665636e-01 0.000000000000000000e+00 4.509994035585666028e-01 0.000000000000000000e+00 7.595006881889926342e-01 7.067918012889254920e-01 0.000000000000000000e+00 0.000000000000000000e+00 0.000000000000000000e+00…
0.000000000000000000e+00 0.000000000000000000e+00 0.000000000000000000e+00 0.000000000000000000e+00 0.000000000000000000e+00 0.000000000000000000e+00 0.000000000000000000e+00 0.000000000000000000e+00 0.000000000000000000e+00 0.000000000000000000e+00 0.000000000000000000e+00 0.000000000000000000e+00 0.000000000000000000e+00 0.000000000000000000e+00 0.000000000000000000e+00 0.000000000000000000e+00…
0.000000000000000000e+00 0.000000000000000000e+00 0.000000000000000000e+00 0.000000000000000000e+00 0.000000000000000000e+00 0.000000000000000000e+00 0.000000000000000000e+00 0.000000000000000000e+00 0.000000000000000000e+00 0.000000000000000000e+00 0.000000000000000000e+00 0.000000000000000000e+00 0.000000000000000000e+00 0.000000000000000000e+00 0.000000000000000000e+00 0.000000000000000000e+00…
0.000000000000000000e+00 6.529128526023308954e-01 4.471035358160344031e-01 4.471035358160344031e-01 7.235419580393674943e-01 7.044282935037854410e-01 6.426424347568971962e-01 4.471035358160344031e-01 0.000000000000000000e+00 6.395713465234372785e-01 0.000000000000000000e+00 6.425305684526861905e-01 6.483999660628638750e-01 0.000000000000000000e+00 0.000000000000000000e+00 0.000000000000000000e+00…
0.000000000000000000e+00 4.342302582511306519e-01 6.375627624376020153e-01 6.375627624376020153e-01 3.544253008053570020e-01 4.940906518053914120e-01 4.704274455889212447e-01 6.375627624376020153e-01 0.000000000000000000e+00 7.252521725808865893e-01 0.000000000000000000e+00 5.074315107824488580e-01 4.052608837041624668e-01 0.000000000000000000e+00 0.000000000000000000e+00 0.000000000000000000e+00…
0.000000000000000000e+00 0.000000000000000000e+00 0.000000000000000000e+00 0.000000000000000000e+00 0.000000000000000000e+00 0.000000000000000000e+00 0.000000000000000000e+00 0.000000000000000000e+00 0.000000000000000000e+00 0.000000000000000000e+00 0.000000000000000000e+00 0.000000000000000000e+00 0.000000000000000000e+00 0.000000000000000000e+00 0.000000000000000000e+00 0.000000000000000000e+00…
0.000000000000000000e+00 7.583082328002730410e-01 5.454265894911500823e-01 5.454265894911500823e-01 7.942440144026330362e-01 8.679504736200702730e-01 7.691466617987763321e-01 5.454265894911500823e-01 0.000000000000000000e+00 4.804875308470285544e-01 0.000000000000000000e+00 8.341610959370214795e-01 7.078642572701843161e-01 0.000000000000000000e+00 0.000000000000000000e+00 0.000000000000000000e+00…
0.000000000000000000e+00 6.811686468787659932e-01 6.375627624376020153e-01 6.375627624376020153e-01 6.868044174501278798e-01 8.184121638647459118e-01 7.177612063617024862e-01 6.375627624376020153e-01 0.000000000000000000e+00 5.157324408795677106e-01 0.000000000000000000e+00 7.274211926808870077e-01 6.409005880852710613e-01 0.000000000000000000e+00 0.000000000000000000e+00 0.000000000000000000e+00…
0.000000000000000000e+00 7.254403246496566871e-01 2.997108992206097833e-01 2.997108992206097833e-01 8.396466461452870567e-01 7.102488187980162682e-01 7.244232785256454754e-01 2.997108992206097833e-01 0.000000000000000000e+00 3.049926498804745867e-01 0.000000000000000000e+00 7.031466967017083736e-01 7.502769053239789487e-01 0.000000000000000000e+00 0.000000000000000000e+00 0.000000000000000000e+00…
0.000000000000000000e+00 0.000000000000000000e+00 0.000000000000000000e+00 0.000000000000000000e+00 0.000000000000000000e+00 0.000000000000000000e+00 0.000000000000000000e+00 0.000000000000000000e+00 0.000000000000000000e+00 0.000000000000000000e+00 0.000000000000000000e+00 0.000000000000000000e+00 0.000000000000000000e+00 0.000000000000000000e+00 0.000000000000000000e+00 0.000000000000000000e+00…
0.000000000000000000e+00 7.086583733721475431e-01 4.361613394231667051e-01 4.361613394231667051e-01 6.867920533561555629e-01 6.842163056476738836e-01 7.442058254235588421e-01 4.361613394231667051e-01 0.000000000000000000e+00 4.251371950488275209e-01 0.000000000000000000e+00 7.440785292842841958e-01 7.161454904364669138e-01 0.000000000000000000e+00 0.000000000000000000e+00 0.000000000000000000e+00…
0.000000000000000000e+00 7.374691760354753489e-01 4.298618882826366616e-01 4.298618882826366616e-01 8.414121256438156227e-01 8.755578718299090735e-01 7.562335999403692055e-01 4.298618882826366616e-01 0.000000000000000000e+00 4.195876685794642236e-01 0.000000000000000000e+00 7.560968744574444456e-01 7.832140102390068304e-01 0.000000000000000000e+00 0.000000000000000000e+00 0.000000000000000000e+00…
0.000000000000000000e+00 7.380005064911344670e-01 5.454265894911499712e-01 5.454265894911499712e-01 7.807132520554912469e-01 8.679504736200702730e-01 7.691466617987762211e-01 5.454265894911499712e-01 0.000000000000000000e+00 4.804875308470285544e-01 0.000000000000000000e+00 8.084526474774522686e-01 7.078642572701843161e-01 0.000000000000000000e+00 0.000000000000000000e+00 0.000000000000000000e+00…
0.000000000000000000e+00 7.978603168333406881e-01 4.978400135630608458e-01 4.978400135630608458e-01 7.389676985697501976e-01 7.563882282345822938e-01 6.996576278546448036e-01 4.978400135630608458e-01 0.000000000000000000e+00 4.650175206446837128e-01 0.000000000000000000e+00 7.311024163975854417e-01 6.657814976831157860e-01 0.000000000000000000e+00 0.000000000000000000e+00 0.000000000000000000e+00…
0.000000000000000000e+00 4.240624288273616704e-01 5.236927066069527736e-01 5.236927066069527736e-01 3.542715330109191818e-01 4.608664097008237093e-01 4.490565687292953356e-01 5.236927066069527736e-01 0.000000000000000000e+00 6.875004399994553150e-01 0.000000000000000000e+00 4.793326220694542616e-01 3.985030435953645922e-01 0.000000000000000000e+00 0.000000000000000000e+00 0.000000000000000000e+00…
0.000000000000000000e+00 4.406657952597652361e-01 5.919521107385194991e-01 5.919521107385194991e-01 3.656795705388183881e-01 4.953356809681969675e-01 4.747564972676974748e-01 5.919521107385194991e-01 0.000000000000000000e+00 5.127321141717250397e-01 0.000000000000000000e+00 5.064742674335782624e-01 4.148078760677816335e-01 0.000000000000000000e+00 0.000000000000000000e+00 0.000000000000000000e+00…
0.000000000000000000e+00 7.352237962980846531e-01 5.349203006791721782e-01 5.349203006791721782e-01 7.797354556360419631e-01 8.673116075723419360e-01 7.733648501348545645e-01 5.349203006791721782e-01 0.000000000000000000e+00 4.785130281361166249e-01 0.000000000000000000e+00 7.731890602282371905e-01 7.128597359230587349e-01 0.000000000000000000e+00 0.000000000000000000e+00 0.000000000000000000e+00…
0.000000000000000000e+00 6.969880795910654570e-01 5.207329853926387919e-01 5.207329853926387919e-01 6.989453175108254479e-01 7.793213009440438377e-01 7.023563999701737393e-01 5.207329853926387919e-01 0.000000000000000000e+00 4.700006389641965820e-01 0.000000000000000000e+00 7.106363882437606305e-01 6.378032854388441253e-01 0.000000000000000000e+00 0.000000000000000000e+00 0.000000000000000000e+00…
0.000000000000000000e+00 0.000000000000000000e+00 0.000000000000000000e+00 0.000000000000000000e+00 0.000000000000000000e+00 0.000000000000000000e+00 0.000000000000000000e+00 0.000000000000000000e+00 0.000000000000000000e+00 0.000000000000000000e+00 0.000000000000000000e+00 0.000000000000000000e+00 0.000000000000000000e+00 0.000000000000000000e+00 0.000000000000000000e+00 0.000000000000000000e+00…
0.000000000000000000e+00 7.107929306300372341e-01 5.869296371986558736e-01 5.869296371986558736e-01 7.629929749415159668e-01 8.837646357600684732e-01 7.755990017008119741e-01 5.869296371986558736e-01 0.000000000000000000e+00 4.978400135630609014e-01 0.000000000000000000e+00 7.754047075934981104e-01 7.100539734705445527e-01 0.000000000000000000e+00 0.000000000000000000e+00 0.000000000000000000e+00…
0.000000000000000000e+00 6.497607467552268812e-01 7.799003322259135951e-01 7.799003322259135951e-01 6.631181273892664541e-01 8.304615736113801772e-01 7.134638058746330946e-01 7.799003322259135951e-01 0.000000000000000000e+00 5.483014044832854594e-01 0.000000000000000000e+00 7.243312904837158062e-01 6.320014023114322033e-01 0.000000000000000000e+00 0.000000000000000000e+00 0.000000000000000000e+00…
0.000000000000000000e+00 7.705674827993241882e-01 5.454265894911500823e-01 5.454265894911500823e-01 8.011323297918128139e-01 8.679504736200702730e-01 7.691466617987762211e-01 5.454265894911500823e-01 0.000000000000000000e+00 4.804875308470285544e-01 0.000000000000000000e+00 8.472488951764631793e-01 7.078642572701843161e-01 0.000000000000000000e+00 0.000000000000000000e+00 0.000000000000000000e+00…
0.000000000000000000e+00 7.380005064911344670e-01 5.454265894911499712e-01 5.454265894911499712e-01 7.807132520554912469e-01 8.679504736200702730e-01 7.691466617987762211e-01 5.454265894911499712e-01 0.000000000000000000e+00 4.804875308470285544e-01 0.000000000000000000e+00 8.084526474774522686e-01 7.078642572701843161e-01 0.000000000000000000e+00 0.000000000000000000e+00 0.000000000000000000e+00…
0.000000000000000000e+00 7.107929306300372341e-01 5.869296371986558736e-01 5.869296371986558736e-01 7.629929749415159668e-01 8.837646357600684732e-01 7.755990017008120851e-01 5.869296371986558736e-01 0.000000000000000000e+00 4.978400135630608458e-01 0.000000000000000000e+00 7.754047075934981104e-01 7.100539734705445527e-01 0.000000000000000000e+00 0.000000000000000000e+00 0.000000000000000000e+00…
0.000000000000000000e+00 7.279843408725601428e-01 4.821433767787667302e-01 4.821433767787667302e-01 8.381500482903494476e-01 8.933142215946975329e-01 7.596611920167738452e-01 4.821433767787667302e-01 0.000000000000000000e+00 4.509994035585667138e-01 0.000000000000000000e+00 7.595006881889928563e-01 7.816589742828375931e-01 0.000000000000000000e+00 0.000000000000000000e+00 0.000000000000000000e+00…
0.000000000000000000e+00 7.423520741067082263e-01 5.069187961651158147e-01 5.069187961651158147e-01 8.145163392380544432e-01 9.061179957423779463e-01 7.676006389314564693e-01 5.069187961651158147e-01 0.000000000000000000e+00 4.645375423487723698e-01 0.000000000000000000e+00 7.674328394751398497e-01 7.391229769082164891e-01 0.000000000000000000e+00 0.000000000000000000e+00 0.000000000000000000e+00…
0.000000000000000000e+00 7.587083827475838982e-01 5.108668776493862085e-01 5.108668776493862085e-01 7.803438548816199472e-01 8.502656540121757978e-01 7.603774569461564381e-01 5.108668776493862085e-01 0.000000000000000000e+00 4.640809743182450209e-01 0.000000000000000000e+00 7.602016670395390641e-01 7.037685606909700464e-01 0.000000000000000000e+00 0.000000000000000000e+00 0.000000000000000000e+00…
0.000000000000000000e+00 7.685718146708128140e-01 3.120873482921889819e-01 3.120873482921889819e-01 8.206433403463841980e-01 6.911227650425944002e-01 7.021206074160857291e-01 3.120873482921889819e-01 0.000000000000000000e+00 3.166750924620587715e-01 0.000000000000000000e+00 7.174570079096490582e-01 7.604596775853332824e-01 0.000000000000000000e+00 0.000000000000000000e+00 0.000000000000000000e+00…
0.000000000000000000e+00 0.000000000000000000e+00 0.000000000000000000e+00 0.000000000000000000e+00 0.000000000000000000e+00 0.000000000000000000e+00 0.000000000000000000e+00 0.000000000000000000e+00 0.000000000000000000e+00 0.000000000000000000e+00 0.000000000000000000e+00 0.000000000000000000e+00 0.000000000000000000e+00 0.000000000000000000e+00 0.000000000000000000e+00 0.000000000000000000e+00…
0.000000000000000000e+00 7.062860634103185209e-01 3.239652225328329971e-01 3.239652225328329971e-01 6.458718721873890622e-01 5.787579184481012051e-01 6.508504413908532404e-01 3.239652225328329971e-01 0.000000000000000000e+00 3.276786860791356948e-01 0.000000000000000000e+00 6.626265144703624710e-01 7.454719462492271909e-01 0.000000000000000000e+00 0.000000000000000000e+00 0.000000000000000000e+00…
0.000000000000000000e+00 5.129634625311709772e-01 4.652555802133452323e-01 4.652555802133452323e-01 3.583676408083852905e-01 4.377977817696392937e-01 5.564044193106792990e-01 4.652555802133452323e-01 0.000000000000000000e+00 5.559562765205171564e-01 0.000000000000000000e+00 5.793724597756273464e-01 6.061671502983134729e-01 0.000000000000000000e+00 0.000000000000000000e+00 0.000000000000000000e+00…
0.000000000000000000e+00 7.041904509692097358e-01 4.379547212052221639e-01 4.379547212052221639e-01 8.594320661957500773e-01 8.688750200142724145e-01 8.241145422551509059e-01 4.379547212052221639e-01 0.000000000000000000e+00 4.240433732419520152e-01 0.000000000000000000e+00 7.506544095971091624e-01 8.277571563836406687e-01 0.000000000000000000e+00 0.000000000000000000e+00 0.000000000000000000e+00…
0.000000000000000000e+00 7.390433394315615301e-01 3.470907272217045869e-01 3.470907272217045869e-01 8.871097547889357227e-01 8.508134160860946205e-01 8.079052812524359917e-01 3.470907272217045869e-01 0.000000000000000000e+00 3.546817637784335231e-01 0.000000000000000000e+00 7.489975903655998746e-01 8.219929825313433414e-01 0.000000000000000000e+00 0.000000000000000000e+00 0.000000000000000000e+00…
0.000000000000000000e+00 0.000000000000000000e+00 0.000000000000000000e+00 0.000000000000000000e+00 0.000000000000000000e+00 0.000000000000000000e+00 0.000000000000000000e+00 0.000000000000000000e+00 0.000000000000000000e+00 0.000000000000000000e+00 0.000000000000000000e+00 0.000000000000000000e+00 0.000000000000000000e+00 0.000000000000000000e+00 0.000000000000000000e+00 0.000000000000000000e+00…
0.000000000000000000e+00 7.705674827993241882e-01 5.454265894911500823e-01 5.454265894911500823e-01 8.011323297918128139e-01 8.679504736200702730e-01 7.691466617987762211e-01 5.454265894911500823e-01 0.000000000000000000e+00 4.804875308470285544e-01 0.000000000000000000e+00 8.472488951764631793e-01 7.078642572701843161e-01 0.000000000000000000e+00 0.000000000000000000e+00 0.000000000000000000e+00…
0.000000000000000000e+00 7.095490975869238603e-01 4.731015397467275840e-01 4.731015397467275840e-01 7.568991537788658519e-01 8.430461184854647350e-01 7.625437506266451448e-01 4.731015397467275840e-01 0.000000000000000000e+00 4.451488031260707467e-01 0.000000000000000000e+00 7.623832467988639339e-01 7.088636402897704469e-01 0.000000000000000000e+00 0.000000000000000000e+00 0.000000000000000000e+00…
0.000000000000000000e+00 0.000000000000000000e+00 0.000000000000000000e+00 0.000000000000000000e+00 0.000000000000000000e+00 0.000000000000000000e+00 0.000000000000000000e+00 0.000000000000000000e+00 0.000000000000000000e+00 0.000000000000000000e+00 0.000000000000000000e+00 0.000000000000000000e+00 0.000000000000000000e+00 0.000000000000000000e+00 0.000000000000000000e+00 0.000000000000000000e+00…
0.000000000000000000e+00 7.229560486294892563e-01 3.889868904270311623e-01 3.889868904270311623e-01 8.517074626014388139e-01 8.897074305291076124e-01 7.346176025447237468e-01 3.889868904270311623e-01 0.000000000000000000e+00 3.901665453617116919e-01 0.000000000000000000e+00 7.344985190595959557e-01 7.660299887572772359e-01 0.000000000000000000e+00 0.000000000000000000e+00 0.000000000000000000e+00…
0.000000000000000000e+00 8.919366128363391821e-01 4.153632230717599350e-01 4.153632230717599350e-01 7.871880307539135257e-01 7.684509957493712573e-01 7.248664143053790143e-01 4.153632230717599350e-01 0.000000000000000000e+00 4.114612042080823540e-01 0.000000000000000000e+00 8.206808197346262546e-01 7.265098866917822917e-01 0.000000000000000000e+00 0.000000000000000000e+00 0.000000000000000000e+00…
0.000000000000000000e+00 8.559848913933987280e-01 4.383729892082084412e-01 4.383729892082084412e-01 8.200840344562561057e-01 8.645235246149124420e-01 7.918514805934656620e-01 4.383729892082084412e-01 0.000000000000000000e+00 4.272552717365396546e-01 0.000000000000000000e+00 9.164102076514869522e-01 7.784161236179419907e-01 0.000000000000000000e+00 0.000000000000000000e+00 0.000000000000000000e+00…
0.000000000000000000e+00 4.305446106835852937e-01 1.000000000000000000e+00 1.000000000000000000e+00 3.416854454489762771e-01 5.108668776493862085e-01 4.744512461410693716e-01 1.000000000000000000e+00 0.000000000000000000e+00 5.454265894911499712e-01 0.000000000000000000e+00 5.220279013898905252e-01 3.963768384950770995e-01 0.000000000000000000e+00 0.000000000000000000e+00 0.000000000000000000e+00…
0.000000000000000000e+00 4.305446106835852937e-01 1.000000000000000000e+00 1.000000000000000000e+00 3.416854454489762771e-01 5.108668776493862085e-01 4.744512461410693716e-01 1.000000000000000000e+00 0.000000000000000000e+00 5.454265894911499712e-01 0.000000000000000000e+00 5.220279013898905252e-01 3.963768384950770995e-01 0.000000000000000000e+00 0.000000000000000000e+00 0.000000000000000000e+00…
0.000000000000000000e+00 7.167256638478847197e-01 3.661899339859525648e-01 3.661899339859525648e-01 8.544272092640036176e-01 8.472225320787633018e-01 8.362695634348629170e-01 3.661899339859525648e-01 0.000000000000000000e+00 3.719234895726244439e-01 0.000000000000000000e+00 7.251688848626633987e-01 7.887362145933966007e-01 0.000000000000000000e+00 0.000000000000000000e+00 0.000000000000000000e+00…
0.000000000000000000e+00 7.448778247046533574e-01 4.729585833350571367e-01 4.729585833350571367e-01 8.131246009063268776e-01 8.933992419033671695e-01 7.690747385431496719e-01 4.729585833350571367e-01 0.000000000000000000e+00 4.466064286638825043e-01 0.000000000000000000e+00 7.689209223748593169e-01 7.419209682635836689e-01 0.000000000000000000e+00 0.000000000000000000e+00 0.000000000000000000e+00…
0.000000000000000000e+00 6.497607467552268812e-01 7.799003322259135951e-01 7.799003322259135951e-01 6.631181273892664541e-01 8.304615736113801772e-01 7.134638058746330946e-01 7.799003322259135951e-01 0.000000000000000000e+00 5.483014044832854594e-01 0.000000000000000000e+00 7.243312904837158062e-01 6.320014023114322033e-01 0.000000000000000000e+00 0.000000000000000000e+00 0.000000000000000000e+00…
0.000000000000000000e+00 4.305446106835852937e-01 1.000000000000000000e+00 1.000000000000000000e+00 3.416854454489762771e-01 5.108668776493862085e-01 4.744512461410693716e-01 1.000000000000000000e+00 0.000000000000000000e+00 5.454265894911499712e-01 0.000000000000000000e+00 5.220279013898905252e-01 3.963768384950770995e-01 0.000000000000000000e+00 0.000000000000000000e+00 0.000000000000000000e+00…
0.000000000000000000e+00 0.000000000000000000e+00 0.000000000000000000e+00 0.000000000000000000e+00 0.000000000000000000e+00 0.000000000000000000e+00 0.000000000000000000e+00 0.000000000000000000e+00 0.000000000000000000e+00 0.000000000000000000e+00 0.000000000000000000e+00 0.000000000000000000e+00 0.000000000000000000e+00 0.000000000000000000e+00 0.000000000000000000e+00 0.000000000000000000e+00…
0.000000000000000000e+00 0.000000000000000000e+00 0.000000000000000000e+00 0.000000000000000000e+00 0.000000000000000000e+00 0.000000000000000000e+00 0.000000000000000000e+00 0.000000000000000000e+00 0.000000000000000000e+00 0.000000000000000000e+00 0.000000000000000000e+00 0.000000000000000000e+00 0.000000000000000000e+00 0.000000000000000000e+00 0.000000000000000000e+00 0.000000000000000000e+00…
0.000000000000000000e+00 6.981955974698358380e-01 5.869296371986558736e-01 5.869296371986558736e-01 6.999975470871458993e-01 8.029477827333695306e-01 7.116638180282169879e-01 5.869296371986558736e-01 0.000000000000000000e+00 4.978400135630609014e-01 0.000000000000000000e+00 7.208153840148128211e-01 6.395080966545642065e-01 0.000000000000000000e+00 0.000000000000000000e+00 0.000000000000000000e+00…
0.000000000000000000e+00 6.497607467552268812e-01 7.799003322259135951e-01 7.799003322259135951e-01 6.631181273892664541e-01 8.304615736113801772e-01 7.134638058746330946e-01 7.799003322259135951e-01 0.000000000000000000e+00 5.483014044832854594e-01 0.000000000000000000e+00 7.243312904837158062e-01 6.320014023114322033e-01 0.000000000000000000e+00 0.000000000000000000e+00 0.000000000000000000e+00…
0.000000000000000000e+00 7.086515730643725419e-01 5.454265894911500823e-01 5.454265894911500823e-01 7.917087997378602360e-01 9.266483404735941232e-01 7.691466617987763321e-01 5.454265894911500823e-01 0.000000000000000000e+00 4.804875308470285544e-01 0.000000000000000000e+00 7.689620823968280616e-01 7.382252228840758823e-01 0.000000000000000000e+00 0.000000000000000000e+00 0.000000000000000000e+00…
0.000000000000000000e+00 7.741976240903652995e-01 3.339518525920748826e-01 3.339518525920748826e-01 8.048921538789819419e-01 6.685529711180098200e-01 7.425459287966561517e-01 3.339518525920748826e-01 0.000000000000000000e+00 3.381836361259190071e-01 0.000000000000000000e+00 7.169370047216908626e-01 7.387487285422144057e-01 0.000000000000000000e+00 0.000000000000000000e+00 0.000000000000000000e+00…
0.000000000000000000e+00 4.305446106835852937e-01 1.000000000000000000e+00 1.000000000000000000e+00 3.416854454489762771e-01 5.108668776493862085e-01 4.744512461410693716e-01 1.000000000000000000e+00 0.000000000000000000e+00 5.454265894911499712e-01 0.000000000000000000e+00 5.220279013898905252e-01 3.963768384950770995e-01 0.000000000000000000e+00 0.000000000000000000e+00 0.000000000000000000e+00…
0.000000000000000000e+00 4.342302582511306519e-01 6.375627624376020153e-01 6.375627624376020153e-01 3.544253008053570020e-01 4.940906518053914120e-01 4.704274455889212447e-01 6.375627624376020153e-01 0.000000000000000000e+00 5.157324408795677106e-01 0.000000000000000000e+00 5.074315107824488580e-01 4.052608837041624668e-01 0.000000000000000000e+00 0.000000000000000000e+00 0.000000000000000000e+00…
0.000000000000000000e+00 7.441040088920065632e-01 3.478876130422764446e-01 3.478876130422764446e-01 8.545942059773398158e-01 8.378017967413298184e-01 7.220250178536705699e-01 3.478876130422764446e-01 0.000000000000000000e+00 3.555566974221526233e-01 0.000000000000000000e+00 7.432971916969434156e-01 7.602654420596823837e-01 0.000000000000000000e+00 0.000000000000000000e+00 0.000000000000000000e+00…
0.000000000000000000e+00 7.686093996340216394e-01 3.330864969331568948e-01 3.330864969331568948e-01 9.017262576499747162e-01 8.088336062850648434e-01 7.171178461322881281e-01 3.330864969331568948e-01 0.000000000000000000e+00 3.415723977315350268e-01 0.000000000000000000e+00 7.489963087354256643e-01 7.430600867771922635e-01 0.000000000000000000e+00 0.000000000000000000e+00 0.000000000000000000e+00…
0.000000000000000000e+00 8.028242480424149230e-01 5.157324408795677106e-01 5.157324408795677106e-01 7.682953596836784582e-01 7.812965094171929747e-01 8.982315275562463563e-01 5.157324408795677106e-01 0.000000000000000000e+00 4.751223336935562758e-01 0.000000000000000000e+00 8.727035076965313776e-01 7.580120974686529456e-01 0.000000000000000000e+00 0.000000000000000000e+00 0.000000000000000000e+00…
0.000000000000000000e+00 0.000000000000000000e+00 0.000000000000000000e+00 0.000000000000000000e+00 0.000000000000000000e+00 0.000000000000000000e+00 0.000000000000000000e+00 0.000000000000000000e+00 0.000000000000000000e+00 0.000000000000000000e+00 0.000000000000000000e+00 0.000000000000000000e+00 0.000000000000000000e+00 0.000000000000000000e+00 0.000000000000000000e+00 0.000000000000000000e+00…
0.000000000000000000e+00 7.705674827993241882e-01 5.454265894911500823e-01 5.454265894911500823e-01 8.011323297918128139e-01 8.679504736200702730e-01 7.691466617987762211e-01 5.454265894911500823e-01 0.000000000000000000e+00 4.804875308470285544e-01 0.000000000000000000e+00 8.472488951764631793e-01 7.078642572701843161e-01 0.000000000000000000e+00 0.000000000000000000e+00 0.000000000000000000e+00…
0.000000000000000000e+00 4.305446106835852937e-01 1.000000000000000000e+00 1.000000000000000000e+00 3.416854454489762771e-01 5.108668776493862085e-01 4.744512461410693716e-01 1.000000000000000000e+00 0.000000000000000000e+00 5.454265894911499712e-01 0.000000000000000000e+00 5.220279013898905252e-01 3.963768384950770995e-01 0.000000000000000000e+00 0.000000000000000000e+00 0.000000000000000000e+00…
0.000000000000000000e+00 7.162981079058642342e-01 4.145606637256181171e-01 4.145606637256181171e-01 7.366091419743377999e-01 7.038584294495072724e-01 8.365149361830204189e-01 4.145606637256181171e-01 0.000000000000000000e+00 4.097933073246755042e-01 0.000000000000000000e+00 7.507850412430245868e-01 7.818026555790810184e-01 0.000000000000000000e+00 0.000000000000000000e+00 0.000000000000000000e+00…
0.000000000000000000e+00 8.784320810322056028e-01 5.157324408795677106e-01 5.157324408795677106e-01 7.682953596836784582e-01 7.812965094171929747e-01 8.076183132151255606e-01 5.157324408795677106e-01 0.000000000000000000e+00 4.751223336935562758e-01 0.000000000000000000e+00 9.633167220376522843e-01 7.580120974686529456e-01 0.000000000000000000e+00 0.000000000000000000e+00 0.000000000000000000e+00…
0.000000000000000000e+00 6.942548968635188222e-01 4.080109034070987795e-01 4.080109034070987795e-01 8.508704280995557090e-01 8.371939000142412102e-01 8.708800950579379530e-01 4.080109034070987795e-01 0.000000000000000000e+00 4.039798222397943950e-01 0.000000000000000000e+00 7.335972459242806609e-01 8.388086542391081091e-01 0.000000000000000000e+00 0.000000000000000000e+00 0.000000000000000000e+00…
0.000000000000000000e+00 5.129937940341988689e-01 5.454265894911499712e-01 5.454265894911499712e-01 3.499301834288537361e-01 4.640809743182450209e-01 5.759983471159998425e-01 5.454265894911499712e-01 0.000000000000000000e+00 4.804875308470285544e-01 0.000000000000000000e+00 6.093020057901745723e-01 4.993360777991211474e-01 0.000000000000000000e+00 0.000000000000000000e+00 0.000000000000000000e+00…
0.000000000000000000e+00 7.625745528678210539e-01 4.602263430892764018e-01 4.602263430892764018e-01 7.965386471638224997e-01 8.235174127242202990e-01 7.504377905597774401e-01 4.602263430892764018e-01 0.000000000000000000e+00 4.381182685000287180e-01 0.000000000000000000e+00 7.902139247230813845e-01 7.016859757058931946e-01 0.000000000000000000e+00 0.000000000000000000e+00 0.000000000000000000e+00…
0.000000000000000000e+00 0.000000000000000000e+00 0.000000000000000000e+00 0.000000000000000000e+00 0.000000000000000000e+00 0.000000000000000000e+00 0.000000000000000000e+00 0.000000000000000000e+00 0.000000000000000000e+00 0.000000000000000000e+00 0.000000000000000000e+00 0.000000000000000000e+00 0.000000000000000000e+00 0.000000000000000000e+00 0.000000000000000000e+00 0.000000000000000000e+00…
0.000000000000000000e+00 4.305446106835852937e-01 1.000000000000000000e+00 1.000000000000000000e+00 3.416854454489762771e-01 5.108668776493862085e-01 4.744512461410693716e-01 1.000000000000000000e+00 0.000000000000000000e+00 5.454265894911499712e-01 0.000000000000000000e+00 5.220279013898905252e-01 3.963768384950770995e-01 0.000000000000000000e+00 0.000000000000000000e+00 0.000000000000000000e+00…
0.000000000000000000e+00 8.597056838734841167e-01 4.552749229611390280e-01 4.552749229611390280e-01 8.215968257686248055e-01 8.094732006529261614e-01 7.923201696164435814e-01 4.552749229611390280e-01 0.000000000000000000e+00 4.385368856048829644e-01 0.000000000000000000e+00 9.257759486071807098e-01 8.165479455234633255e-01 0.000000000000000000e+00 0.000000000000000000e+00 0.000000000000000000e+00…
0.000000000000000000e+00 8.181011696285001022e-01 5.394440031832912208e-01 5.394440031832912208e-01 6.762264833378051065e-01 7.259247518273769240e-01 7.618051662488526388e-01 5.394440031832912208e-01 0.000000000000000000e+00 4.880762794673766392e-01 0.000000000000000000e+00 8.639180748546013699e-01 6.997675769361872966e-01 0.000000000000000000e+00 0.000000000000000000e+00 0.000000000000000000e+00…
0.000000000000000000e+00 7.658755915044015428e-01 3.226952760456576197e-01 3.226952760456576197e-01 8.899828147848413140e-01 8.015566042010126013e-01 7.764856034241301996e-01 3.226952760456576197e-01 0.000000000000000000e+00 3.306071475207549293e-01 0.000000000000000000e+00 7.511424643473894047e-01 7.859749826425166397e-01 0.000000000000000000e+00 0.000000000000000000e+00 0.000000000000000000e+00…
0.000000000000000000e+00 0.000000000000000000e+00 0.000000000000000000e+00 0.000000000000000000e+00 0.000000000000000000e+00 0.000000000000000000e+00 0.000000000000000000e+00 0.000000000000000000e+00 0.000000000000000000e+00 0.000000000000000000e+00 0.000000000000000000e+00 0.000000000000000000e+00 0.000000000000000000e+00 0.000000000000000000e+00 0.000000000000000000e+00 0.000000000000000000e+00…
0.000000000000000000e+00 7.107929306300372341e-01 5.869296371986558736e-01 5.869296371986558736e-01 7.927316377982339679e-01 9.389900939714197481e-01 7.755990017008120851e-01 5.869296371986558736e-01 0.000000000000000000e+00 4.978400135630609014e-01 0.000000000000000000e+00 7.754047075934981104e-01 7.376667025762202456e-01 0.000000000000000000e+00 0.000000000000000000e+00 0.000000000000000000e+00…
0.000000000000000000e+00 4.305446106835852937e-01 1.000000000000000000e+00 1.000000000000000000e+00 3.416854454489762771e-01 5.108668776493862085e-01 4.744512461410693716e-01 1.000000000000000000e+00 0.000000000000000000e+00 5.454265894911499712e-01 0.000000000000000000e+00 5.220279013898905252e-01 3.963768384950770995e-01 0.000000000000000000e+00 0.000000000000000000e+00 0.000000000000000000e+00…
0.000000000000000000e+00 7.269289452252349903e-01 3.955886362313661975e-01 3.955886362313661975e-01 8.009708209897397069e-01 7.835666583572771238e-01 7.317614196868800214e-01 3.955886362313661975e-01 0.000000000000000000e+00 3.951670070039079441e-01 0.000000000000000000e+00 7.316383667522478040e-01 6.948198157811850129e-01 0.000000000000000000e+00 0.000000000000000000e+00 0.000000000000000000e+00…
0.000000000000000000e+00 0.000000000000000000e+00 0.000000000000000000e+00 0.000000000000000000e+00 0.000000000000000000e+00 0.000000000000000000e+00 0.000000000000000000e+00 0.000000000000000000e+00 0.000000000000000000e+00 0.000000000000000000e+00 0.000000000000000000e+00 0.000000000000000000e+00 0.000000000000000000e+00 0.000000000000000000e+00 0.000000000000000000e+00 0.000000000000000000e+00…
